# Supplementary material for: 2-(Methoxy­meth­yl)adamantan-2-yl 2-methyl­acrylate
Source: Acta Crystallogr Sect E Struct Rep Online. 2009 Oct 23;65(Pt 11):o2824. doi: 10.1107/S1600536809042639 (PMC2971291; doi:10.1107/S1600536809042639)
Supplement: Supplementary file 1 [file e-65-o2824-sup1.cif]

##############################################################################
###                                                                        ###
###        Electronic paper (Acta Crystallographica Section E)             ###
###                                                                        ###
##############################################################################
#                                                                            #
# This CIF contains the data in a paper accepted for publication in Acta     #
# Crystallographica Section E. It conforms to the requirements of Notes      #
# for Authors for Section E, and has been peer reviewed under the auspices   #
# of the IUCr Commission on Journals.                                        #
#                                                                            #
# Full details of the Crystallographic Information File format               #
# are given in the paper "The Crystallographic Information File (CIF):       #
# a New Standard Archive File for Crystallography" by S. R. Hall, F. H.      #
# Allen and I. D. Brown [Acta Cryst. (1991), A47, 655-685].                  #
#                                                                            #
# The current version of the core CIF dictionary is obtainable from          #
# ftp://ftp.iucr.org/pub/cif_core.dic. The current version number is 2.4.    #
#                                                                            #
# Software is freely available for graphical display of the structure(s) in  #
# this CIF.  For information consult the CIF home page http://www.iucr.org/  #
# cif/home.html                                                              #
#                                                                            #
# This file may be used for bona fide research purposes within the           #
# scientific community so long as proper attribution is given to the journal # 
# article from which it was obtained.                                        #
#                                                                            #
##############################################################################
                                             
data_I
_audit_creation_method     SHELXL97
_chemical_name_systematic
;
2-(Methoxymethyl)adamantan-2-yl 2-methylacrylate
;
_chemical_name_common     ?
_chemical_formula_moiety     'C16 H24 O3'
_chemical_formula_sum     'C16 H24 O3'
_chemical_formula_iupac     'C16 H24 O3'
_chemical_formula_weight     264.35
_chemical_melting_point     318
_symmetry_cell_setting     'Monoclinic'
_symmetry_space_group_name_H-M     'P 21/c'
_symmetry_space_group_name_Hall     '-P 2ybc'
loop_
    _symmetry_equiv_pos_as_xyz
    'x, y, z'
    '-x, y+1/2, -z+1/2'
    '-x, -y, -z'
    'x, -y-1/2, z-1/2'
_cell_length_a     14.1385(12)
_cell_length_b     7.5265(7)
_cell_length_c     13.9712(12)
_cell_angle_alpha     90.00
_cell_angle_beta     102.461(6)
_cell_angle_gamma     90.00
_cell_volume     1451.7(2)
_cell_formula_units_Z     4
_cell_measurement_reflns_used     2653
_cell_measurement_theta_min     2.95
_cell_measurement_theta_max     25.04
_cell_measurement_temperature     298(2)
_exptl_crystal_description     'block'
_exptl_crystal_colour     'colourless'
_exptl_crystal_size_max     0.40
_exptl_crystal_size_mid     0.35
_exptl_crystal_size_min     0.30
_exptl_crystal_density_diffrn     1.210
_exptl_crystal_density_meas     ?
_exptl_crystal_density_method     'not measured'
_exptl_crystal_F_000     576
_exptl_absorpt_coefficient_mu     0.082
_exptl_absorpt_correction_type     'none'
_exptl_absorpt_process_details     ?
_diffrn_ambient_temperature     298(2)
_diffrn_radiation_type     MoK\a
_diffrn_radiation_wavelength     0.71073
_diffrn_radiation_source     'fine-focus sealed tube'
_diffrn_radiation_monochromator     'graphite'
_diffrn_measurement_device_type     'Bruker SMART APEXII CCD'
_diffrn_measurement_method     '\f and \w'
_diffrn_detector_area_resol_mean     ?
_diffrn_reflns_number     9914
_diffrn_reflns_av_R_equivalents     0.0246
_diffrn_reflns_av_sigmaI/netI     0.0349
_diffrn_reflns_theta_min     1.48
_diffrn_reflns_theta_max     28.74
_diffrn_reflns_theta_full     28.74
_diffrn_measured_fraction_theta_max     0.982
_diffrn_measured_fraction_theta_full     0.982
_diffrn_reflns_limit_h_min     -19
_diffrn_reflns_limit_h_max     18
_diffrn_reflns_limit_k_min     -6
_diffrn_reflns_limit_k_max     10
_diffrn_reflns_limit_l_min     -18
_diffrn_reflns_limit_l_max     18
_diffrn_standards_number     ?
_diffrn_standards_interval_count     ?
_diffrn_standards_interval_time     ?
_diffrn_standards_decay_%     ?
_refine_special_details
;
 Refinement of <i>F</i>^2^ against ALL reflections. The weighted
 <i>R</i>-factor <i>wR</i> and goodness of fit <i>S</i> are based on
 <i>F</i>^2^, conventional <i>R</i>-factors <i>R</i> are based on <i>F</i>,
 with <i>F</i> set to zero for negative <i>F</i>^2^. The threshold expression
 of <i>F</i>^2^ > \s(<i>F</i>^2^) is used only for calculating
 <i>R</i>-factors(gt) <i>etc</i>. and is not relevant to the choice of
 reflections for refinement. <i>R</i>-factors based on <i>F</i>^2^ are
 statistically about twice as large as those based on <i>F</i>, and
 <i>R</i>-factors based on ALL data will be even larger.
;
_reflns_number_total     3701
_reflns_number_gt     2096
_reflns_threshold_expression     I>2\s(I)
_refine_ls_structure_factor_coef     Fsqd
_refine_ls_matrix_type     'full'
_refine_ls_R_factor_all     0.0926
_refine_ls_R_factor_gt     0.0473
_refine_ls_wR_factor_gt     0.1307
_refine_ls_wR_factor_ref     0.1592
_refine_ls_goodness_of_fit_ref     1.025
_refine_ls_restrained_S_all     1.025
_refine_ls_number_reflns     3701
_refine_ls_number_parameters     173
_refine_ls_number_restraints     0
_refine_ls_hydrogen_treatment     'constr'
_refine_ls_weighting_scheme     'calc'
_refine_ls_weighting_details
         'calc w=1/[\s^2^(Fo^2^)+(0.0765P)^2^+0.0779P] where P=(Fo^2^+2Fc^2^)/3'
_atom_sites_solution_hydrogens     'geom'
_atom_sites_solution_primary     'direct'
_atom_sites_solution_secondary     'difmap'
_refine_ls_shift/su_max     0.000
_refine_ls_shift/su_mean     0.000
_refine_diff_density_max     0.146
_refine_diff_density_min     -0.130
_refine_ls_extinction_method     'SHELXL97 (Sheldrick, 2008)'
_refine_ls_extinction_coef     0.036(4)
_refine_ls_extinction_expression
                                  'Fc^*^=kFc[1+0.001xFc^2^\l^3^/sin(2\q)]^-1/4^'
loop_
    _atom_type_symbol
    _atom_type_description
    _atom_type_scat_dispersion_real
    _atom_type_scat_dispersion_imag
    _atom_type_scat_source
    'C' 'C' 0.0033 0.0016
                         'International Tables Vol C Tables 4.2.6.8 and 6.1.1.4'
    'H' 'H' 0.0000 0.0000
                         'International Tables Vol C Tables 4.2.6.8 and 6.1.1.4'
    'O' 'O' 0.0106 0.0060
                         'International Tables Vol C Tables 4.2.6.8 and 6.1.1.4'
_computing_data_collection     'APEX2 (Bruker, 2005)'
_computing_cell_refinement     'SAINT-Plus (Bruker, 2001)'
_computing_data_reduction     'SAINT-Plus (Bruker, 2001)'
_computing_structure_solution     'SHELXS97 (Sheldrick, 2008)'
_computing_structure_refinement     'SHELXL97 (Sheldrick, 2008)'
_computing_molecular_graphics     'SHELXTL (Sheldrick, 2008)'
_computing_publication_material     'SHELXTL (Sheldrick, 2008)'
loop_
    _atom_site_type_symbol
    _atom_site_label
    _atom_site_fract_x
    _atom_site_fract_y
    _atom_site_fract_z
    _atom_site_U_iso_or_equiv
    _atom_site_adp_type
    _atom_site_calc_flag
    _atom_site_refinement_flags
    _atom_site_occupancy
    _atom_site_disorder_assembly
    _atom_site_disorder_group
    O O3 0.72029(7) 1.00159(13) 0.70066(7) 0.0492(3) Uani d . 1 . .
    C C2 0.73378(10) 0.86448(19) 0.77704(10) 0.0475(4) Uani d . 1 . .
    C C3 0.78456(12) 0.7003(2) 0.74679(11) 0.0523(4) Uani d . 1 . .
    H H3A 0.7419 0.6415 0.6912 0.063 Uiso calc R 1 . .
    C C4 0.87843(11) 0.7558(2) 0.71813(11) 0.0564(4) Uani d . 1 . .
    H H4A 0.9096 0.6523 0.6974 0.068 Uiso calc R 1 . .
    H H4B 0.8641 0.8383 0.6636 0.068 Uiso calc R 1 . .
    O O2 0.59138(8) 0.97066(16) 0.82779(9) 0.0729(4) Uani d . 1 . .
    C C6 0.80243(11) 0.9541(2) 0.86316(11) 0.0530(4) Uani d . 1 . .
    H H6A 0.7713 1.0604 0.8827 0.064 Uiso calc R 1 . .
    C C7 0.94636(12) 0.8433(2) 0.80430(11) 0.0614(5) Uani d . 1 . .
    H H7A 1.0064 0.8781 0.7851 0.074 Uiso calc R 1 . .
    O O1 0.63265(9) 0.83342(17) 0.58041(9) 0.0746(4) Uani d . 1 . .
    C C9 0.67070(11) 0.9716(2) 0.60916(12) 0.0518(4) Uani d . 1 . .
    C C10 0.63535(12) 0.8197(2) 0.79806(13) 0.0612(5) Uani d . 1 . .
    H H10A 0.5939 0.7708 0.7395 0.073 Uiso calc R 1 . .
    H H10B 0.6432 0.7303 0.8491 0.073 Uiso calc R 1 . .
    C C11 0.89683(12) 1.0069(2) 0.83410(12) 0.0593(5) Uani d . 1 . .
    H H11A 0.8831 1.0902 0.7799 0.071 Uiso calc R 1 . .
    H H11B 0.9395 1.0649 0.8889 0.071 Uiso calc R 1 . .
    C C12 0.66997(12) 1.1315(2) 0.54756(11) 0.0563(4) Uani d . 1 . .
    C C13 0.87610(14) 0.6618(3) 0.91968(12) 0.0724(6) Uani d . 1 . .
    H H13A 0.8909 0.5792 0.9751 0.087 Uiso calc R 1 . .
    C C14 0.96933(13) 0.7145(3) 0.88993(13) 0.0743(6) Uani d . 1 . .
    H H14A 1.0009 0.6096 0.8712 0.089 Uiso calc R 1 . .
    H H14B 1.0130 0.7701 0.9448 0.089 Uiso calc R 1 . .
    C C15 0.80964(14) 0.5713(2) 0.83353(13) 0.0682(5) Uani d . 1 . .
    H H15A 0.7507 0.5332 0.8525 0.082 Uiso calc R 1 . .
    H H15B 0.8414 0.4670 0.8144 0.082 Uiso calc R 1 . .
    C C16 0.61220(14) 1.1289(3) 0.45791(13) 0.0762(6) Uani d . 1 . .
    H H16A 0.6088 1.2277 0.4173 0.091 Uiso calc R 1 . .
    H H16B 0.5755 1.0285 0.4363 0.091 Uiso calc R 1 . .
    C C17 0.82633(15) 0.8258(3) 0.94946(12) 0.0694(5) Uani d . 1 . .
    H H17A 0.8686 0.8835 1.0046 0.083 Uiso calc R 1 . .
    H H17B 0.7673 0.7913 0.9693 0.083 Uiso calc R 1 . .
    C C18 0.72945(16) 1.2843(3) 0.58613(15) 0.0865(6) Uani d . 1 . .
    H H18A 0.7206 1.3767 0.5376 0.130 Uiso calc R 1 . .
    H H18B 0.7964 1.2498 0.6023 0.130 Uiso calc R 1 . .
    H H18C 0.7105 1.3273 0.6439 0.130 Uiso calc R 1 . .
    C C19 0.50466(14) 0.9249(3) 0.85691(17) 0.0884(7) Uani d . 1 . .
    H H19A 0.4757 1.0301 0.8769 0.133 Uiso calc R 1 . .
    H H19B 0.5189 0.8428 0.9107 0.133 Uiso calc R 1 . .
    H H19C 0.4605 0.8709 0.8029 0.133 Uiso calc R 1 . .
loop_
    _atom_site_aniso_label
    _atom_site_aniso_U_11
    _atom_site_aniso_U_22
    _atom_site_aniso_U_33
    _atom_site_aniso_U_12
    _atom_site_aniso_U_13
    _atom_site_aniso_U_23
    O3 0.0590(6) 0.0445(6) 0.0440(6) -0.0045(5) 0.0108(5) 0.0001(5)
    C2 0.0569(9) 0.0424(9) 0.0452(8) -0.0030(7) 0.0152(7) 0.0032(6)
    C3 0.0641(9) 0.0441(9) 0.0484(9) 0.0007(7) 0.0116(7) -0.0037(7)
    C4 0.0652(10) 0.0590(10) 0.0477(9) 0.0097(8) 0.0180(8) -0.0025(7)
    O2 0.0659(8) 0.0589(8) 0.1038(10) 0.0058(6) 0.0402(7) 0.0083(7)
    C6 0.0657(10) 0.0538(10) 0.0410(8) 0.0004(8) 0.0148(7) -0.0064(7)
    C7 0.0559(10) 0.0743(12) 0.0550(10) 0.0008(8) 0.0138(8) -0.0043(8)
    O1 0.0801(9) 0.0617(8) 0.0703(8) -0.0072(6) -0.0098(6) -0.0078(6)
    C9 0.0494(9) 0.0534(10) 0.0508(9) 0.0042(8) 0.0069(7) -0.0043(8)
    C10 0.0634(10) 0.0510(10) 0.0750(11) -0.0036(8) 0.0278(9) 0.0027(8)
    C11 0.0613(10) 0.0633(11) 0.0509(9) -0.0100(8) 0.0070(8) -0.0099(8)
    C12 0.0599(10) 0.0617(11) 0.0497(9) 0.0121(8) 0.0171(8) 0.0040(8)
    C13 0.0928(14) 0.0767(13) 0.0481(10) 0.0222(11) 0.0158(10) 0.0158(9)
    C14 0.0721(12) 0.0890(14) 0.0571(10) 0.0170(10) 0.0038(9) -0.0038(10)
    C15 0.0838(12) 0.0502(10) 0.0742(12) 0.0096(9) 0.0252(10) 0.0105(9)
    C16 0.0827(13) 0.0820(14) 0.0611(11) 0.0171(11) 0.0097(10) 0.0073(10)
    C17 0.0880(13) 0.0784(13) 0.0442(9) 0.0110(10) 0.0197(9) 0.0033(9)
    C18 0.1140(17) 0.0687(13) 0.0771(13) -0.0163(12) 0.0210(12) 0.0151(11)
    C19 0.0695(12) 0.0876(15) 0.1194(17) 0.0119(11) 0.0458(12) 0.0176(13)
_geom_special_details
;
 All s.u.'s (except the s.u. in the dihedral angle between two l.s. planes)
 are estimated using the full covariance matrix. The cell s.u.'s are taken
 into account individually in the estimation of s.u.'s in distances, angles
 and torsion angles; correlations between s.u.'s in cell parameters are only
 used when they are defined by crystal symmetry. An approximate (isotropic)
 treatment of cell s.u.'s is used for estimating s.u.'s involving l.s. planes.
;
loop_
    _geom_bond_atom_site_label_1
    _geom_bond_atom_site_label_2
    _geom_bond_site_symmetry_2
    _geom_bond_distance
    _geom_bond_publ_flag
    O3 C9 . 1.3379(19) ?
    O3 C2 . 1.4671(17) ?
    C2 C10 . 1.521(2) ?
    C2 C6 . 1.530(2) ?
    C2 C3 . 1.534(2) ?
    C3 C4 . 1.525(2) ?
    C3 C15 . 1.534(2) ?
    C3 H3A . 0.9800 ?
    C4 C7 . 1.518(2) ?
    C4 H4A . 0.9700 ?
    C4 H4B . 0.9700 ?
    O2 C10 . 1.4004(19) ?
    O2 C19 . 1.4150(19) ?
    C6 C17 . 1.524(2) ?
    C6 C11 . 1.529(2) ?
    C6 H6A . 0.9800 ?
    C7 C11 . 1.519(2) ?
    C7 C14 . 1.520(2) ?
    C7 H7A . 0.9800 ?
    O1 C9 . 1.1996(19) ?
    C9 C12 . 1.478(2) ?
    C10 H10A . 0.9700 ?
    C10 H10B . 0.9700 ?
    C11 H11A . 0.9700 ?
    C11 H11B . 0.9700 ?
    C12 C16 . 1.340(2) ?
    C12 C18 . 1.458(2) ?
    C13 C14 . 1.518(3) ?
    C13 C15 . 1.519(3) ?
    C13 C17 . 1.523(2) ?
    C13 H13A . 0.9800 ?
    C14 H14A . 0.9700 ?
    C14 H14B . 0.9700 ?
    C15 H15A . 0.9700 ?
    C15 H15B . 0.9700 ?
    C16 H16A . 0.9300 ?
    C16 H16B . 0.9300 ?
    C17 H17A . 0.9700 ?
    C17 H17B . 0.9700 ?
    C18 H18A . 0.9600 ?
    C18 H18B . 0.9600 ?
    C18 H18C . 0.9600 ?
    C19 H19A . 0.9600 ?
    C19 H19B . 0.9600 ?
    C19 H19C . 0.9600 ?
loop_
    _geom_angle_atom_site_label_1
    _geom_angle_atom_site_label_2
    _geom_angle_atom_site_label_3
    _geom_angle_site_symmetry_1
    _geom_angle_site_symmetry_3
    _geom_angle
    _geom_angle_publ_flag
    C9 O3 C2 . . 122.37(12) ?
    O3 C2 C10 . . 108.39(12) ?
    O3 C2 C6 . . 102.87(11) ?
    C10 C2 C6 . . 113.42(12) ?
    O3 C2 C3 . . 111.18(11) ?
    C10 C2 C3 . . 112.16(13) ?
    C6 C2 C3 . . 108.46(12) ?
    C4 C3 C2 . . 109.71(13) ?
    C4 C3 C15 . . 108.37(13) ?
    C2 C3 C15 . . 109.55(12) ?
    C4 C3 H3A . . 109.7 ?
    C2 C3 H3A . . 109.7 ?
    C15 C3 H3A . . 109.7 ?
    C7 C4 C3 . . 110.37(12) ?
    C7 C4 H4A . . 109.6 ?
    C3 C4 H4A . . 109.6 ?
    C7 C4 H4B . . 109.6 ?
    C3 C4 H4B . . 109.6 ?
    H4A C4 H4B . . 108.1 ?
    C10 O2 C19 . . 110.83(14) ?
    C17 C6 C11 . . 108.51(14) ?
    C17 C6 C2 . . 109.73(14) ?
    C11 C6 C2 . . 110.36(11) ?
    C17 C6 H6A . . 109.4 ?
    C11 C6 H6A . . 109.4 ?
    C2 C6 H6A . . 109.4 ?
    C4 C7 C11 . . 108.58(13) ?
    C4 C7 C14 . . 109.81(15) ?
    C11 C7 C14 . . 109.53(13) ?
    C4 C7 H7A . . 109.6 ?
    C11 C7 H7A . . 109.6 ?
    C14 C7 H7A . . 109.6 ?
    O1 C9 O3 . . 124.81(15) ?
    O1 C9 C12 . . 124.37(16) ?
    O3 C9 C12 . . 110.82(14) ?
    O2 C10 C2 . . 111.15(13) ?
    O2 C10 H10A . . 109.4 ?
    C2 C10 H10A . . 109.4 ?
    O2 C10 H10B . . 109.4 ?
    C2 C10 H10B . . 109.4 ?
    H10A C10 H10B . . 108.0 ?
    C7 C11 C6 . . 110.02(14) ?
    C7 C11 H11A . . 109.7 ?
    C6 C11 H11A . . 109.7 ?
    C7 C11 H11B . . 109.7 ?
    C6 C11 H11B . . 109.7 ?
    H11A C11 H11B . . 108.2 ?
    C16 C12 C18 . . 122.91(18) ?
    C16 C12 C9 . . 117.33(17) ?
    C18 C12 C9 . . 119.75(15) ?
    C14 C13 C15 . . 108.99(13) ?
    C14 C13 C17 . . 110.06(17) ?
    C15 C13 C17 . . 109.69(15) ?
    C14 C13 H13A . . 109.4 ?
    C15 C13 H13A . . 109.4 ?
    C17 C13 H13A . . 109.4 ?
    C13 C14 C7 . . 109.36(14) ?
    C13 C14 H14A . . 109.8 ?
    C7 C14 H14A . . 109.8 ?
    C13 C14 H14B . . 109.8 ?
    C7 C14 H14B . . 109.8 ?
    H14A C14 H14B . . 108.3 ?
    C13 C15 C3 . . 109.86(15) ?
    C13 C15 H15A . . 109.7 ?
    C3 C15 H15A . . 109.7 ?
    C13 C15 H15B . . 109.7 ?
    C3 C15 H15B . . 109.7 ?
    H15A C15 H15B . . 108.2 ?
    C12 C16 H16A . . 120.0 ?
    C12 C16 H16B . . 120.0 ?
    H16A C16 H16B . . 120.0 ?
    C13 C17 C6 . . 109.51(12) ?
    C13 C17 H17A . . 109.8 ?
    C6 C17 H17A . . 109.8 ?
    C13 C17 H17B . . 109.8 ?
    C6 C17 H17B . . 109.8 ?
    H17A C17 H17B . . 108.2 ?
    C12 C18 H18A . . 109.5 ?
    C12 C18 H18B . . 109.5 ?
    H18A C18 H18B . . 109.5 ?
    C12 C18 H18C . . 109.5 ?
    H18A C18 H18C . . 109.5 ?
    H18B C18 H18C . . 109.5 ?
    O2 C19 H19A . . 109.5 ?
    O2 C19 H19B . . 109.5 ?
    H19A C19 H19B . . 109.5 ?
    O2 C19 H19C . . 109.5 ?
    H19A C19 H19C . . 109.5 ?
    H19B C19 H19C . . 109.5 ?
loop_
    _geom_hbond_atom_site_label_D
    _geom_hbond_atom_site_label_H
    _geom_hbond_atom_site_label_A
    _geom_hbond_site_symmetry_A
    _geom_hbond_distance_DH
    _geom_hbond_distance_HA
    _geom_hbond_distance_DA
    _geom_hbond_angle_DHA
    C16 H16A O2 4_585 0.93 2.578 3.499(2) 171
data_global
_journal_date_recd_electronic     2009-09-08
_journal_date_accepted     2009-10-16
_journal_name_full     'Acta Crystallographica, Section E'
_journal_year     2009
_journal_volume     65
_journal_issue     11
_journal_page_first     o2824
_journal_page_last     o2824
_journal_paper_category     QO
_journal_coeditor_code     RK2167
_publ_contact_author_name     'Qingwei Meng'
_publ_contact_author_address
;
P.O. Box90, Zhongshan Road 158, Dalian 116012, China
;
_publ_contact_author_email     'mengqw@chem.dlut.edu.cn'
_publ_contact_author_fax     '086-411-39893898'
_publ_contact_author_phone     '086-411-39893898'
_publ_section_title
;
2-(Methoxymethyl)adamantan-2-yl 2-methylacrylate
;
loop_
    _publ_author_name
    _publ_author_footnote
    _publ_author_address
    'Meng, Qingwei' .
;
State Key Laboratory of Fine Chemicals
Dalian Unversity of Technology
PO Box 90
Zhongshan Road 158
Dalian 116012
People's Republic of China
;
    'Li, Yueqing' .
;
State Key Laboratory of Fine Chemicals
Dalian Unversity of Technology
PO Box 90
Zhongshan Road 158
Dalian 116012
People's Republic of China
;
    'Chen, Pingping' .
;
State Key Laboratory of Fine Chemicals
Dalian Unversity of Technology
PO Box 90
Zhongshan Road 158
Dalian 116012
People's Republic of China
;
    'Zhao, Weijie' .
;
State Key Laboratory of Fine Chemicals
Dalian Unversity of Technology
PO Box 90
Zhongshan Road 158
Dalian 116012
People's Republic of China
;
    'Yang, Jinzong' .
;
State Key Laboratory of Fine Chemicals
Dalian Unversity of Technology
PO Box 90
Zhongshan Road 158
Dalian 116012
People's Republic of China
;
