# Supplementary material for: 2-(Methoxy­meth­yl)adamantan-2-yl 2-methyl­acrylate
Source: Acta Crystallogr Sect E Struct Rep Online. 2009 Oct 23;65(Pt 11):o2824. doi: 10.1107/S1600536809042639 (PMC2971291; doi:10.1107/S1600536809042639)
Supplement: Supplementary file 2 [file e-65-o2824-Isup2.hkl]

# 
# h,k,l, Fc-squared, Fo-squared, sigma(Fo-squared) and status flag 
# 
data_I
_shelx_title ' 1 in P2(1)/c' 
_shelx_refln_list_code          4 
_shelx_F_calc_maximum      102.49 
_exptl_crystal_F_000       576.00 
_reflns_d_resolution_high  0.7390 
 
loop_ 
 _symmetry_equiv_pos_as_xyz 
 'x, y, z' 
 '-x, y+1/2, -z+1/2' 
 '-x, -y, -z' 
 'x, -y-1/2, z-1/2' 
 
_cell_length_a    14.1385 
_cell_length_b     7.5265 
_cell_length_c    13.9712 
_cell_angle_alpha  90.000 
_cell_angle_beta  102.461 
_cell_angle_gamma  90.000 
 
_shelx_F_squared_multiplier     1.000 
 
loop_ 
 _refln_index_h 
 _refln_index_k 
 _refln_index_l 
 _refln_F_squared_calc 
 _refln_F_squared_meas 
 _refln_F_squared_sigma 
 _refln_observed_status 
   1   0   0        0.11       -0.33      0.33 o 
   2   0   0     6086.93     6214.42     75.32 o 
   3   0   0      542.71      528.30      6.28 o 
   4   0   0     1200.49     1142.97     14.88 o 
   5   0   0       57.08       61.33      1.62 o 
   6   0   0        0.03        0.25      0.54 o 
   7   0   0      121.98      145.01      3.05 o 
   8   0   0      501.41      484.38      8.22 o 
   9   0   0      192.67      186.94      4.77 o 
  10   0   0      154.62      162.39      5.46 o 
  11   0   0        2.89        3.88      2.31 o 
  12   0   0       39.02       41.39      3.35 o 
  13   0   0      312.93      316.78      9.29 o 
  14   0   0        3.51        4.35      2.54 o 
  15   0   0       21.60       15.45      4.07 o 
  16   0   0        0.04        2.22      2.97 o 
  17   0   0        3.81        9.21      3.83 o 
  18   0   0       11.07       15.42      4.97 o 
   1   1   0    10244.74    10832.58    437.63 o 
   2   1   0     4231.20     4062.99     55.63 o 
   3   1   0     2170.88     2096.78     19.13 o 
   4   1   0      173.84      164.40      2.23 o 
   5   1   0      201.33      207.16      2.85 o 
   6   1   0      979.17      973.01      8.28 o 
   7   1   0        0.44        0.51      0.34 o 
   8   1   0       14.53       13.43      1.00 o 
   9   1   0      263.43      245.58      3.89 o 
  10   1   0        0.45       -0.34      1.44 o 
  11   1   0       41.67       49.07      8.86 o 
  12   1   0       45.15       43.45      2.83 o 
  13   1   0       55.59       53.39      5.01 o 
  14   1   0       11.09       12.22      2.48 o 
  15   1   0        0.63       -1.71      1.71 o 
  16   1   0        9.48        9.14      2.64 o 
  17   1   0        2.21        1.01      2.10 o 
  18   1   0        0.31        1.92      2.48 o 
   0   2   0        0.59        2.79      0.80 o 
   1   2   0     1734.92     1663.11     25.34 o 
   2   2   0       43.85       41.56      1.25 o 
   3   2   0      302.12      289.78      4.14 o 
   4   2   0       97.61       92.32      1.67 o 
   5   2   0      251.39      266.96      3.42 o 
   6   2   0       79.06       75.36      1.44 o 
   7   2   0      117.96      138.35      2.14 o 
   8   2   0      362.52      375.04      3.92 o 
   9   2   0       18.70       17.98      1.10 o 
  10   2   0      333.51      337.21      5.85 o 
  11   2   0        0.20        0.15      0.93 o 
  12   2   0      118.42      134.42      4.69 o 
  13   2   0       14.41       13.40      2.54 o 
  14   2   0        1.60        1.85      1.81 o 
  15   2   0       15.81       19.08      3.01 o 
  16   2   0        9.36        3.82      2.22 o 
  17   2   0        1.22       -0.20      2.25 o 
  18   2   0        1.55        0.83      2.65 o 
   1   3   0      156.35      153.58      3.21 o 
   2   3   0       10.05        8.54      0.70 o 
   3   3   0      596.30      550.27      7.16 o 
   4   3   0      253.69      296.77      4.72 o 
   5   3   0      132.35      152.10      2.29 o 
   6   3   0        2.17        3.13      0.45 o 
   7   3   0       16.91       16.64      1.00 o 
   8   3   0       40.73       41.38      1.76 o 
   9   3   0       89.45       92.58      2.73 o 
  10   3   0      103.38      112.89      3.08 o 
  11   3   0       18.09       18.58      1.55 o 
  12   3   0        2.78        1.66      0.79 o 
  13   3   0        5.19        3.67      1.21 o 
  14   3   0       19.41       21.00      1.99 o 
  15   3   0        0.07        1.98      1.33 o 
  16   3   0        2.12        0.05      2.65 o 
  17   3   0        1.18        1.28      2.23 o 
   0   4   0      158.28      145.67      5.95 o 
   1   4   0       42.22       44.33      1.85 o 
   2   4   0       82.06       81.68      2.16 o 
   3   4   0       15.18       16.68      1.40 o 
   4   4   0       41.65       49.23      1.73 o 
   5   4   0       30.67       30.89      1.51 o 
   6   4   0      159.60      146.84      8.41 o 
   7   4   0      160.83      162.46      4.05 o 
   8   4   0        7.71        8.54      1.35 o 
   9   4   0       59.89       58.07      3.11 o 
  10   4   0      112.20      117.68      8.38 o 
  11   4   0        0.10        1.67      1.55 o 
  12   4   0        2.80        2.81      1.41 o 
  13   4   0       12.63       12.05      2.42 o 
  14   4   0        0.00       -1.49      1.49 o 
  15   4   0        0.04        0.55      2.72 o 
  16   4   0       11.63       13.79      4.46 o 
  17   4   0        0.93        2.76      3.78 o 
   1   5   0        1.75        1.08      0.69 o 
   2   5   0       40.47       41.10      1.76 o 
   3   5   0        2.66        4.31      0.83 o 
   4   5   0      131.38      113.04      5.80 o 
   5   5   0       26.18       20.85      1.58 o 
   6   5   0        3.38        1.51      1.55 o 
   7   5   0       80.38       73.89      5.43 o 
   8   5   0       26.98       22.72      2.86 o 
   9   5   0      144.28      124.14     11.41 o 
  10   5   0      109.51      106.91      6.66 o 
  11   5   0       18.32       16.26      2.74 o 
  12   5   0        3.90        2.11      2.70 o 
  13   5   0       33.07       36.74      4.62 o 
  14   5   0        8.10        5.87      2.97 o 
  15   5   0        0.26        0.73      2.16 o 
  16   5   0        7.08        7.62      4.30 o 
   0   6   0      591.29      558.33     16.74 o 
   1   6   0       23.50       24.00      2.28 o 
   2   6   0       76.51       82.17      3.50 o 
   3   6   0      262.28      266.65      5.90 o 
   4   6   0       84.61       81.58      4.04 o 
   5   6   0       13.73       12.01      1.93 o 
   6   6   0       28.65       25.69      3.73 o 
   7   6   0        0.06        0.52      1.68 o 
   8   6   0        2.61        3.67      2.26 o 
   9   6   0       17.48       18.25      3.83 o 
  10   6   0        6.64        6.66      2.80 o 
  11   6   0       13.00       11.05      3.84 o 
  12   6   0        5.02        6.21      3.25 o 
  13   6   0        0.08       -1.56      3.03 o 
  14   6   0        0.03       -1.04      3.05 o 
  15   6   0        0.33       -1.34      3.29 o 
   1   7   0      199.07      191.13      8.58 o 
   2   7   0       93.01       90.92      4.30 o 
   3   7   0       23.22       22.95      2.54 o 
   4   7   0       10.78       10.72      1.97 o 
   5   7   0       18.68       20.41      2.53 o 
   6   7   0      142.65      158.38      7.40 o 
   7   7   0        6.25        5.41      1.75 o 
   8   7   0       13.13       22.21      4.33 o 
   9   7   0        1.71        0.51      2.24 o 
  10   7   0        0.01        0.58      2.34 o 
  11   7   0        0.91       -0.80      2.78 o 
  12   7   0        0.30        2.37      3.10 o 
  13   7   0        0.21       -2.75      2.92 o 
   0   8   0        1.38       -0.07      1.63 o 
   1   8   0        0.01       -0.49      1.58 o 
   2   8   0        0.91       -0.17      1.13 o 
   3   8   0       32.62       36.21      3.31 o 
   4   8   0        0.05       -1.71      1.71 o 
   5   8   0       87.69       89.03      4.81 o 
   6   8   0       23.80       30.78      3.29 o 
   7   8   0       70.59       79.61      4.81 o 
   8   8   0        9.39        1.39      2.66 o 
   9   8   0        0.97       -0.53      2.61 o 
  10   8   0        0.18        3.80      2.72 o 
  11   8   0        0.00        1.84      2.73 o 
   1   9   0        0.20       -0.48      1.19 o 
   2   9   0        0.64       -0.64      1.26 o 
   3   9   0        0.61       -1.31      1.31 o 
   4   9   0        2.33        1.03      2.58 o 
   5   9   0        3.20        3.02      1.75 o 
   6   9   0       13.25       14.58      4.09 o 
   7   9   0        4.24        4.11      2.99 o 
   8   9   0        9.19       11.55      4.16 o 
   0  10   0        0.23       -0.92      2.38 o 
   1  10   0        0.05       -0.34      1.58 o 
   2  10   0        0.86        1.51      1.75 o 
   3  10   0        0.60       -1.43      1.56 o 
 -18   1   1        6.57        9.30      3.11 o 
 -17   1   1        0.61        1.91      2.16 o 
 -16   1   1        0.00        1.10      1.40 o 
 -15   1   1        0.88        0.75      1.72 o 
 -14   1   1       21.82       22.78      3.11 o 
 -13   1   1        0.00       -1.10      1.10 o 
 -12   1   1       34.62       26.66      2.39 o 
 -11   1   1        1.63       -0.26      1.22 o 
 -10   1   1        4.84        5.29      1.15 o 
  -9   1   1      188.08      197.57      3.42 o 
  -8   1   1       87.62       90.90      1.70 o 
  -7   1   1      268.18      304.37      3.33 o 
  -6   1   1      638.75      645.95      5.05 o 
  -5   1   1      142.07      151.12      2.36 o 
  -4   1   1     4122.33     4010.36     38.14 o 
  -3   1   1     1329.43     1293.47     12.95 o 
  -2   1   1      201.06      219.76      2.74 o 
  -1   1   1     8506.51     8631.16    139.95 o 
   0   1   1      126.64      142.23      1.96 o 
   1   1   1     3644.85     3693.41     35.03 o 
   2   1   1     3780.43     3944.68     41.45 o 
   3   1   1     5091.41     4892.38     65.89 o 
   4   1   1       16.20       15.16      0.93 o 
   5   1   1       39.25       39.18      0.84 o 
   6   1   1       25.87       26.91      0.79 o 
   7   1   1      135.01      127.05      2.13 o 
   8   1   1      101.21       92.97      1.78 o 
   9   1   1        4.06        2.10      0.55 o 
  10   1   1      146.13      149.85      3.30 o 
  11   1   1        0.28        0.43      0.90 o 
  12   1   1       10.40       10.45      1.76 o 
  13   1   1       11.38       16.83      2.69 o 
  14   1   1       60.87       73.48      5.24 o 
  15   1   1       14.88       17.70      2.52 o 
  16   1   1        0.01       -0.99      2.00 o 
  17   1   1       13.75       13.36      5.19 o 
  18   1   1        0.00       -0.54      3.61 o 
 -18   2   1        0.68        2.40      2.73 o 
 -17   2   1        0.59        0.56      2.27 o 
 -16   2   1        0.61       -0.31      1.89 o 
 -15   2   1        1.00       -1.67      1.67 o 
 -14   2   1       10.08       10.45      5.43 o 
 -13   2   1       64.34       74.13      4.63 o 
 -12   2   1       34.36       35.62      3.21 o 
 -11   2   1       47.55       43.41      2.26 o 
 -10   2   1        8.69        6.04      2.12 o 
  -9   2   1      122.83      124.64      2.85 o 
  -8   2   1       53.02       60.04      1.77 o 
  -7   2   1      159.81      173.55      2.77 o 
  -6   2   1      133.73      145.05      2.51 o 
  -5   2   1        0.24        0.25      0.26 o 
  -4   2   1      165.63      173.74      3.68 o 
  -3   2   1      598.13      617.52      8.96 o 
  -2   2   1      811.56      814.65     10.88 o 
  -1   2   1     2272.97     2312.37     48.58 o 
   0   2   1     2973.93     2878.17     30.51 o 
   1   2   1     1084.85     1038.92     13.47 o 
   2   2   1        9.73        9.97      0.51 o 
   3   2   1      645.74      595.52      7.40 o 
   4   2   1      201.37      175.19      2.73 o 
   5   2   1        0.08       -0.27      0.27 o 
   6   2   1        7.87        6.05      0.50 o 
   7   2   1       10.73       13.38      0.73 o 
   8   2   1      123.89      113.34      2.00 o 
   9   2   1      669.30      641.10      7.93 o 
  10   2   1       41.10       43.69      3.30 o 
  11   2   1        0.33       -0.24      1.09 o 
  12   2   1        6.78        7.77      1.63 o 
  13   2   1        0.97        1.82      1.68 o 
  14   2   1        0.00        1.40      1.72 o 
  15   2   1        0.00       -1.41      1.80 o 
  16   2   1        8.33       12.48      2.92 o 
  17   2   1        1.46        2.22      2.45 o 
  18   2   1        0.02        0.91      2.57 o 
 -18   3   1        0.20       -1.39      3.24 o 
 -17   3   1       11.76       16.10      2.11 o 
 -16   3   1        3.22        4.01      1.48 o 
 -15   3   1       13.15       16.73      1.93 o 
 -14   3   1       13.06       20.18      1.95 o 
 -13   3   1       14.14       15.71      1.53 o 
 -12   3   1       13.99       12.55      1.24 o 
 -11   3   1       38.99       45.64      1.86 o 
 -10   3   1      223.99      213.28      3.75 o 
  -9   3   1       84.02       91.10      2.75 o 
  -8   3   1      266.35      264.82      3.94 o 
  -7   3   1      319.88      327.12      4.12 o 
  -6   3   1      442.67      415.48      4.68 o 
  -5   3   1      704.39      666.12      7.15 o 
  -4   3   1     1624.06     1729.70     18.77 o 
  -3   3   1        0.01        0.31      0.42 o 
  -2   3   1      879.89      913.77     12.58 o 
  -1   3   1      264.69      230.18      5.11 o 
   0   3   1      432.11      444.68      6.88 o 
   1   3   1     1229.14     1241.79     25.52 o 
   2   3   1      282.90      278.24      4.87 o 
   3   3   1      307.36      328.31      5.62 o 
   4   3   1      835.75      815.39      8.96 o 
   5   3   1        6.83        7.32      0.57 o 
   6   3   1      189.03      180.57      2.42 o 
   7   3   1        4.23        3.62      0.47 o 
   8   3   1       73.81       77.59      1.73 o 
   9   3   1      382.65      385.80      5.33 o 
  10   3   1       12.35       11.91      1.44 o 
  11   3   1      142.41      141.57      3.93 o 
  12   3   1       17.56       18.62      1.87 o 
  13   3   1       12.30       14.03      3.80 o 
  14   3   1        0.00       -0.41      1.66 o 
  15   3   1       21.04       23.53      3.55 o 
  16   3   1        1.04        1.08      2.21 o 
  17   3   1        4.95        7.06      2.74 o 
 -17   4   1        6.19        2.50      3.91 o 
 -16   4   1        3.83       -0.06      3.35 o 
 -15   4   1        0.01        1.56      2.64 o 
 -14   4   1        2.14        2.68      1.92 o 
 -13   4   1        2.61        1.88      2.61 o 
 -12   4   1        4.08        2.14      1.87 o 
 -11   4   1      255.06      271.58      8.45 o 
 -10   4   1       57.84       70.37      2.58 o 
  -9   4   1       10.31        8.84      1.14 o 
  -8   4   1       57.08       54.79      1.81 o 
  -7   4   1       98.62      106.44      2.44 o 
  -6   4   1        0.02        0.21      0.48 o 
  -5   4   1        0.23        0.50      0.40 o 
  -4   4   1       96.65       93.36      2.22 o 
  -3   4   1      508.21      516.61      8.44 o 
  -2   4   1      216.07      205.78      5.31 o 
  -1   4   1       76.89       72.81      2.87 o 
   0   4   1        8.93        8.40      1.24 o 
   1   4   1        2.40        3.04      0.68 o 
   2   4   1        4.58        3.33      0.77 o 
   3   4   1       12.55       14.43      1.16 o 
   4   4   1      127.57      104.00      2.92 o 
   5   4   1       55.90       64.36      1.83 o 
   6   4   1        0.15        0.89      0.60 o 
   7   4   1       47.93       46.30      2.25 o 
   8   4   1        0.69       -0.03      0.86 o 
   9   4   1      122.40      112.67      3.86 o 
  10   4   1       62.52       66.21      3.23 o 
  11   4   1       24.06       24.32      3.26 o 
  12   4   1       22.01       20.99      2.29 o 
  13   4   1        5.23        5.27      2.73 o 
  14   4   1        0.14       -2.65      2.65 o 
  15   4   1       10.72       16.70      4.72 o 
  16   4   1        7.37       13.14      4.69 o 
 -16   5   1        3.18        3.88      3.77 o 
 -15   5   1        0.14       -0.06      2.13 o 
 -14   5   1        3.35        4.06      2.12 o 
 -13   5   1        2.37       -2.22      2.22 o 
 -12   5   1       26.33       27.05      4.74 o 
 -11   5   1        8.78        5.97      3.89 o 
 -10   5   1       13.37        9.51      2.18 o 
  -9   5   1       19.01       20.93      1.93 o 
  -8   5   1        0.61       -0.28      1.31 o 
  -7   5   1       10.24       10.87      1.72 o 
  -6   5   1       41.20       41.48      2.15 o 
  -5   5   1        0.93        3.28      0.93 o 
  -4   5   1        0.43        0.25      0.54 o 
  -3   5   1       31.71       28.98      1.85 o 
  -2   5   1      219.22      211.53      7.43 o 
  -1   5   1      186.93      170.77      5.12 o 
   0   5   1       18.80       19.59      1.49 o 
   1   5   1      179.14      168.17      6.23 o 
   2   5   1       27.40       26.54      2.00 o 
   3   5   1      243.64      225.24      5.97 o 
   4   5   1       80.19       85.85      3.49 o 
   5   5   1      206.66      202.31      8.89 o 
   6   5   1        0.25        0.25      1.53 o 
   7   5   1       16.68       13.68      2.99 o 
   8   5   1       29.59       29.83      2.56 o 
   9   5   1        4.71        4.84      1.29 o 
  10   5   1       61.19       59.23     10.16 o 
  11   5   1        0.25        2.55      2.89 o 
  12   5   1        2.21        5.26      3.01 o 
  13   5   1        0.02       -0.73      1.78 o 
  14   5   1        0.32       -2.78      2.78 o 
  15   5   1        1.82        3.32      3.67 o 
  16   5   1        1.01        0.27      3.42 o 
 -15   6   1        0.29        4.88      3.95 o 
 -14   6   1        1.36       -1.87      2.76 o 
 -13   6   1        2.38        0.48      2.80 o 
 -12   6   1       14.89       19.10      2.77 o 
 -11   6   1        5.77        3.53      1.69 o 
 -10   6   1       11.91       12.27      2.25 o 
  -9   6   1       14.57       13.18      2.19 o 
  -8   6   1        6.93        5.63      1.54 o 
  -7   6   1        6.14        4.99      1.60 o 
  -6   6   1        6.19        3.75      2.99 o 
  -5   6   1        0.33       -0.65      1.33 o 
  -4   6   1        1.34        2.95      1.30 o 
  -3   6   1        2.39       -0.77      1.06 o 
  -2   6   1        5.43        4.22      1.47 o 
  -1   6   1        5.23        5.52      1.51 o 
   0   6   1        3.38        4.65      1.14 o 
   1   6   1      236.13      233.99      5.42 o 
   2   6   1       69.90       63.01      3.35 o 
   3   6   1        9.64       10.15      2.64 o 
   4   6   1      470.67      443.75     15.10 o 
   5   6   1        1.40       -0.05      1.41 o 
   6   6   1       22.50       24.44      3.89 o 
   7   6   1        0.87        0.13      1.43 o 
   8   6   1        0.73        2.22      2.16 o 
   9   6   1        1.26       -1.37      1.96 o 
  10   6   1        1.82        1.10      2.40 o 
  11   6   1        0.39       -2.19      2.31 o 
  12   6   1        7.69        2.73      3.37 o 
  13   6   1        5.87        4.54      3.29 o 
  14   6   1        0.00       -2.39      3.28 o 
 -13   7   1        0.62       -0.58      3.02 o 
 -12   7   1        5.64        8.55      3.53 o 
 -11   7   1        2.90        1.80      2.45 o 
 -10   7   1        6.64        5.87      2.31 o 
  -9   7   1        0.33       -1.27      1.27 o 
  -8   7   1        3.12        3.01      1.48 o 
  -7   7   1        0.56       -0.54      1.23 o 
  -6   7   1        4.28        2.17      1.40 o 
  -5   7   1       88.37      102.01      4.77 o 
  -4   7   1       21.56       20.41      2.77 o 
  -3   7   1      111.86      112.69      4.85 o 
  -2   7   1       19.47       17.84      2.43 o 
  -1   7   1      467.70      476.42     11.51 o 
   0   7   1       36.71       41.34      3.07 o 
   1   7   1       71.61       69.60      3.76 o 
   2   7   1       25.15       24.32      2.53 o 
   3   7   1        7.30        6.04      1.55 o 
   4   7   1       12.82       13.80      3.12 o 
   5   7   1       14.59       11.66      3.05 o 
   6   7   1        4.59        4.78      2.40 o 
   7   7   1        1.46       -0.82      1.80 o 
   8   7   1       24.26       21.52      4.20 o 
   9   7   1        1.82        2.06      2.51 o 
  10   7   1        5.60        6.75      3.22 o 
  11   7   1        0.08       -2.41      2.41 o 
  12   7   1        4.12        3.94      3.53 o 
  13   7   1        0.00        3.60      3.73 o 
 -11   8   1        0.63        6.58      3.59 o 
 -10   8   1        0.38       -2.05      2.46 o 
  -9   8   1        0.09       -0.53      1.54 o 
  -8   8   1       24.29       33.68      3.55 o 
  -7   8   1       12.92       20.55      2.86 o 
  -6   8   1        1.66        1.84      1.57 o 
  -5   8   1        8.71       10.66      2.21 o 
  -4   8   1        2.18        1.87      3.22 o 
  -3   8   1       12.20       17.78      3.09 o 
  -2   8   1       13.46       10.60      2.05 o 
  -1   8   1        7.67       10.24      2.01 o 
   0   8   1       69.51       74.81      4.27 o 
   1   8   1        0.19        0.25      1.13 o 
   2   8   1        0.21       -0.02      1.18 o 
   3   8   1        0.19       -1.51      2.22 o 
   4   8   1        4.24        1.57      2.12 o 
   5   8   1       87.39      112.96      8.09 o 
   6   8   1        0.88        0.22      2.20 o 
   7   8   1        1.99        2.52      2.57 o 
   8   8   1        0.29       -1.78      1.78 o 
   9   8   1        6.43        4.17      3.23 o 
  10   8   1        3.44       -0.56      2.48 o 
  11   8   1        0.02        1.46      2.89 o 
  -8   9   1        6.25        7.09      3.67 o 
  -7   9   1        2.99        2.77      2.60 o 
  -6   9   1       33.99       35.98      3.73 o 
  -5   9   1        0.03        1.57      1.62 o 
  -4   9   1        0.37       -1.39      1.39 o 
  -3   9   1        2.41        0.57      1.54 o 
  -2   9   1        2.00        0.04      1.46 o 
  -1   9   1        0.37        1.82      1.46 o 
   0   9   1        0.13        1.56      1.54 o 
   1   9   1        0.40        2.91      1.49 o 
   2   9   1        2.82        2.96      1.69 o 
   3   9   1        3.07        3.14      1.76 o 
   4   9   1        9.47        9.36      3.45 o 
   5   9   1        3.47        2.30      2.69 o 
   6   9   1       12.09       17.23      4.61 o 
   7   9   1        1.81        3.48      3.05 o 
   8   9   1        0.40       -1.69      2.10 o 
  -3  10   1        2.97        2.17      1.89 o 
  -2  10   1        1.15        0.34      1.89 o 
  -1  10   1        0.27        2.13      2.03 o 
   0  10   1        2.67        1.55      2.45 o 
   1  10   1        0.94        1.11      1.74 o 
   2  10   1        6.80        2.11      2.87 o 
   3  10   1        0.04        2.22      3.06 o 
 -19   0   2       26.56       38.51      7.21 o 
 -18   0   2        0.33       -2.93      2.93 o 
 -17   0   2        0.01       -2.08      2.08 o 
 -16   0   2        7.43       15.62      3.86 o 
 -15   0   2        8.75        6.14      2.92 o 
 -14   0   2       95.28       94.85      7.49 o 
 -13   0   2      160.89      168.47      9.39 o 
 -12   0   2       89.15       83.72      4.35 o 
 -11   0   2       77.72       59.55      3.42 o 
 -10   0   2       39.04       45.76      2.06 o 
  -9   0   2       15.19       13.92      1.44 o 
  -8   0   2       40.38       30.94      1.51 o 
  -7   0   2       65.62       74.03      2.14 o 
  -6   0   2     7272.87     7696.07     70.92 o 
  -5   0   2      922.69      852.52      9.08 o 
  -4   0   2    10480.80    10694.85     98.21 o 
  -3   0   2     9268.43     9524.43     97.33 o 
  -2   0   2    10503.35    10710.94    126.55 o 
  -1   0   2       16.76       20.13      0.78 o 
   0   0   2     4634.91     4343.91     64.81 o 
   1   0   2     3277.61     3228.47     48.45 o 
   2   0   2     4237.77     3982.28     59.34 o 
   3   0   2     1879.53     1729.02     21.66 o 
   4   0   2      587.79      536.25      7.64 o 
   5   0   2       41.73       37.00      1.23 o 
   6   0   2        1.10        0.39      0.40 o 
   7   0   2       25.13       25.56      2.40 o 
   8   0   2      148.88      152.48      3.32 o 
   9   0   2      203.85      198.79      4.11 o 
  10   0   2       47.22       41.46      2.31 o 
  11   0   2      140.59      134.47      8.02 o 
  12   0   2       23.84       25.08      4.37 o 
  13   0   2       23.62       17.82      2.85 o 
  14   0   2       11.16        6.16      3.17 o 
  15   0   2        0.00        0.98      2.63 o 
  16   0   2       17.57       18.27      4.97 o 
  17   0   2        5.70        3.52      3.75 o 
  18   0   2        0.38       -1.55      3.23 o 
 -18   1   2        2.07        3.96      2.34 o 
 -17   1   2        1.95       -0.36      1.94 o 
 -16   1   2        3.10        2.70      1.63 o 
 -15   1   2        0.46        0.69      1.29 o 
 -14   1   2       41.13       43.33      4.22 o 
 -13   1   2      118.49      123.63      4.59 o 
 -12   1   2        0.22       -0.53      1.02 o 
 -11   1   2        0.49        0.52      0.90 o 
 -10   1   2        4.77        4.66      0.84 o 
  -9   1   2       37.98       43.14      1.32 o 
  -8   1   2      103.44      119.85      1.89 o 
  -7   1   2       76.04       83.40      1.46 o 
  -6   1   2      564.18      597.68      5.01 o 
  -5   1   2      221.22      231.23      2.69 o 
  -4   1   2     3674.35     3721.07     32.40 o 
  -3   1   2       80.78       92.52      1.43 o 
  -2   1   2      626.05      601.88      7.12 o 
  -1   1   2    10208.27    10328.25    145.59 o 
   0   1   2     7348.67     7046.22     61.38 o 
   1   1   2      849.11      766.89     10.09 o 
   2   1   2      295.75      292.99      2.98 o 
   3   1   2        0.34        0.18      0.19 o 
   4   1   2      668.51      684.85      7.20 o 
   5   1   2      303.14      289.10      3.22 o 
   6   1   2        3.04        1.57      0.37 o 
   7   1   2      269.92      262.63      3.65 o 
   8   1   2       39.28       41.44      1.32 o 
   9   1   2       36.77       31.95      1.42 o 
  10   1   2        8.62        7.30      1.12 o 
  11   1   2       11.52        8.32      2.02 o 
  12   1   2        7.00        5.65      1.75 o 
  13   1   2        7.18        6.75      2.08 o 
  14   1   2       11.25       12.61      2.56 o 
  15   1   2        1.02       -0.01      1.44 o 
  16   1   2        3.47        6.36      3.19 o 
  17   1   2        0.19       -0.02      3.15 o 
  18   1   2        0.79        2.05      3.70 o 
 -18   2   2        0.04       -1.96      2.19 o 
 -17   2   2        2.66       -0.16      2.69 o 
 -16   2   2        0.86       -0.03      1.78 o 
 -15   2   2        0.30       -0.94      1.63 o 
 -14   2   2        2.64        4.97      2.04 o 
 -13   2   2       20.52       18.45      2.24 o 
 -12   2   2       13.39       12.23      1.88 o 
 -11   2   2        2.70        3.53      1.07 o 
 -10   2   2       85.50       93.14      2.64 o 
  -9   2   2        4.33        4.71      0.82 o 
  -8   2   2        4.62        4.99      1.10 o 
  -7   2   2     1640.86     1741.74     15.07 o 
  -6   2   2       98.53      111.66      1.86 o 
  -5   2   2       22.39       19.21      0.72 o 
  -4   2   2     2995.36     2991.18     39.00 o 
  -3   2   2       27.21       25.84      0.77 o 
  -2   2   2      951.34      941.57     10.85 o 
  -1   2   2     1376.57     1462.25     13.17 o 
   0   2   2      935.75      943.86     11.96 o 
   1   2   2      268.91      282.67      3.61 o 
   2   2   2        4.36        4.96      0.39 o 
   3   2   2      289.23      284.14      3.49 o 
   4   2   2      711.49      731.86      8.01 o 
   5   2   2        2.20        0.94      0.26 o 
   6   2   2        0.00        0.13      0.31 o 
   7   2   2       25.59       26.85      1.34 o 
   8   2   2       57.47       52.46      1.35 o 
   9   2   2      505.88      482.26      8.90 o 
  10   2   2       14.40       12.70      3.26 o 
  11   2   2      147.29      159.93      4.99 o 
  12   2   2       13.00       10.75      1.84 o 
  13   2   2        2.33        3.57      1.94 o 
  14   2   2        5.75        6.89      2.28 o 
  15   2   2        0.73       -0.12      1.96 o 
  16   2   2        9.14        9.66      2.83 o 
  17   2   2        1.54        4.85      2.61 o 
 -18   3   2        0.72       -0.26      2.34 o 
 -17   3   2        0.00        1.18      1.42 o 
 -16   3   2       12.26       17.68      2.06 o 
 -15   3   2        1.89        3.46      1.35 o 
 -14   3   2        0.61       -0.80      1.07 o 
 -13   3   2        0.30        1.21      0.95 o 
 -12   3   2        3.67        1.46      0.79 o 
 -11   3   2       42.92       43.32      1.80 o 
 -10   3   2       17.15       13.81      1.16 o 
  -9   3   2       78.76       77.44      2.78 o 
  -8   3   2       13.18       12.84      0.94 o 
  -7   3   2        0.65        1.82      0.51 o 
  -6   3   2      289.80      271.71      3.81 o 
  -5   3   2      145.05      159.33      2.91 o 
  -4   3   2        3.45        3.51      0.46 o 
  -3   3   2     1344.29     1336.55     12.15 o 
  -2   3   2      410.00      438.22      5.97 o 
  -1   3   2       79.98       73.06      2.10 o 
   0   3   2      231.44      229.36      3.28 o 
   1   3   2      110.63      105.42      1.82 o 
   2   3   2      376.74      398.36      4.54 o 
   3   3   2      665.13      638.81      6.66 o 
   4   3   2        0.59       -0.27      0.27 o 
   5   3   2        4.34        3.30      0.47 o 
   6   3   2       11.41        6.94      0.67 o 
   7   3   2      101.33      103.38      1.84 o 
   8   3   2       83.34       85.95      2.20 o 
   9   3   2        5.03        4.04      0.77 o 
  10   3   2      137.64      132.00      4.56 o 
  11   3   2        5.36        4.44      1.22 o 
  12   3   2        0.01        0.27      1.56 o 
  13   3   2       47.43       53.89      5.47 o 
  14   3   2       11.82       16.67      3.01 o 
  15   3   2        2.83        5.79      2.53 o 
  16   3   2        0.10        0.92      2.32 o 
  17   3   2        0.56       -0.83      2.96 o 
 -17   4   2        0.26       -0.79      3.31 o 
 -16   4   2        0.30       -1.45      3.20 o 
 -15   4   2        0.82        2.93      2.91 o 
 -14   4   2        6.81        7.33      2.25 o 
 -13   4   2       17.67       20.34      3.27 o 
 -12   4   2       13.89       13.62      2.58 o 
 -11   4   2       27.37       25.96      2.91 o 
 -10   4   2       10.23        6.75      1.82 o 
  -9   4   2       66.55       57.97      3.44 o 
  -8   4   2       92.79       80.98      3.94 o 
  -7   4   2       50.76       47.88      1.92 o 
  -6   4   2      155.28      152.26      2.59 o 
  -5   4   2        0.28        0.76      0.40 o 
  -4   4   2      251.30      275.41      3.74 o 
  -3   4   2      379.04      356.78      5.61 o 
  -2   4   2       10.59       10.12      1.47 o 
  -1   4   2        0.26       -0.30      0.49 o 
   0   4   2      813.94      828.12     12.09 o 
   1   4   2      254.03      258.01      5.29 o 
   2   4   2      161.00      160.42      3.71 o 
   3   4   2      291.87      297.72      4.73 o 
   4   4   2      926.62      903.06      9.17 o 
   5   4   2       19.19       23.18      1.02 o 
   6   4   2      124.20      130.39      2.71 o 
   7   4   2        5.60        3.23      0.88 o 
   8   4   2        4.60        4.30      1.02 o 
   9   4   2        0.00       -0.90      0.90 o 
  10   4   2      106.35      110.69      4.12 o 
  11   4   2        0.89        1.63      1.14 o 
  12   4   2        2.51        2.27      1.96 o 
  13   4   2        9.29       10.88      2.77 o 
  14   4   2        5.78       10.57      4.07 o 
  15   4   2        1.60        3.07      3.62 o 
  16   4   2        4.84        2.57      3.88 o 
 -16   5   2        2.62        2.40      3.55 o 
 -15   5   2        0.05        0.95      1.96 o 
 -14   5   2        2.42        0.74      1.90 o 
 -13   5   2        0.82        1.31      2.43 o 
 -12   5   2        0.04       -0.89      2.12 o 
 -11   5   2       43.72       43.99      7.60 o 
 -10   5   2      135.47      125.10      5.45 o 
  -9   5   2       73.05       74.76      5.43 o 
  -8   5   2        2.84        1.23      0.84 o 
  -7   5   2       50.36       56.47      2.25 o 
  -6   5   2       24.68       31.17      3.07 o 
  -5   5   2      151.44      162.74      5.66 o 
  -4   5   2      112.30      116.23      3.09 o 
  -3   5   2        1.21        1.95      1.16 o 
  -2   5   2       87.19       89.37      2.57 o 
  -1   5   2       92.96      105.46      2.77 o 
   0   5   2       44.39       50.91      2.20 o 
   1   5   2      125.46      118.76      4.65 o 
   2   5   2       68.51       66.70      2.92 o 
   3   5   2      117.53      122.30      4.16 o 
   4   5   2      365.04      360.55      8.32 o 
   5   5   2      553.04      568.22     11.62 o 
   6   5   2        0.30        0.94      1.14 o 
   7   5   2        5.57        3.70      2.94 o 
   8   5   2        0.74       -0.87      1.64 o 
   9   5   2       14.11        6.86      2.69 o 
  10   5   2       20.04       21.98      2.96 o 
  11   5   2        0.73        0.89      1.65 o 
  12   5   2        3.68        5.98      3.16 o 
  13   5   2        0.09        1.65      3.06 o 
  14   5   2        2.43        0.24      3.17 o 
  15   5   2        3.01        5.95      3.83 o 
 -15   6   2        1.81        3.93      3.64 o 
 -14   6   2        4.58        4.67      2.07 o 
 -13   6   2        0.48        0.18      1.54 o 
 -12   6   2        0.03        0.14      1.50 o 
 -11   6   2        9.12        6.87      1.98 o 
 -10   6   2       10.19       12.04      2.22 o 
  -9   6   2       36.65       36.46      5.59 o 
  -8   6   2        0.06        0.17      1.71 o 
  -7   6   2       60.30       75.36      4.02 o 
  -6   6   2       50.11       44.27      3.11 o 
  -5   6   2        9.01        4.99      2.16 o 
  -4   6   2      107.02      109.51      7.78 o 
  -3   6   2        1.46        0.18      0.97 o 
  -2   6   2      163.54      174.42      5.71 o 
  -1   6   2        2.39        3.43      1.07 o 
   0   6   2       13.67       13.77      1.76 o 
   1   6   2       23.53       26.90      3.39 o 
   2   6   2       36.69       30.82      3.77 o 
   3   6   2      322.80      338.33     12.71 o 
   4   6   2       69.29       69.66      3.57 o 
   5   6   2        1.27        1.07      1.35 o 
   6   6   2      116.92      100.22     11.57 o 
   7   6   2       25.18       29.13      4.28 o 
   8   6   2        0.36        2.49      2.16 o 
   9   6   2        7.17        6.12      2.94 o 
  10   6   2        1.95        0.95      2.42 o 
  11   6   2        2.41       -0.96      2.48 o 
  12   6   2        0.83        1.37      3.15 o 
  13   6   2        0.18       -0.27      3.00 o 
  14   6   2        1.21        4.64      3.67 o 
 -13   7   2        4.20        8.31      3.66 o 
 -12   7   2       13.61       13.91      2.73 o 
 -11   7   2        0.23        0.02      3.23 o 
 -10   7   2        7.77        9.97      3.10 o 
  -9   7   2       18.72       24.49      2.97 o 
  -8   7   2        5.10        2.24      3.88 o 
  -7   7   2        3.58        2.72      2.67 o 
  -6   7   2        2.56        2.64      1.52 o 
  -5   7   2       83.63       76.27      4.21 o 
  -4   7   2       18.77       14.85      2.28 o 
  -3   7   2       42.09       45.75      3.34 o 
  -2   7   2        3.91        6.94      1.67 o 
  -1   7   2        0.10       -0.70      0.96 o 
   0   7   2       14.99       15.70      2.18 o 
   1   7   2       21.88       17.68      3.38 o 
   2   7   2       12.41       13.58      3.08 o 
   3   7   2       27.31       26.19      4.05 o 
   4   7   2        1.86        6.05      2.30 o 
   5   7   2        0.30       -0.56      1.55 o 
   6   7   2       86.56       77.65      6.35 o 
   7   7   2        0.38       -1.73      1.86 o 
   8   7   2        0.51        0.49      2.13 o 
   9   7   2        0.89        3.59      2.73 o 
  10   7   2        8.35        5.59      2.96 o 
  11   7   2        0.19       -1.98      1.98 o 
  12   7   2        0.88        1.85      3.27 o 
 -11   8   2        8.20        4.71      3.41 o 
 -10   8   2        0.06        1.16      1.81 o 
  -9   8   2       14.87       17.84      2.93 o 
  -8   8   2        2.69        2.06      1.73 o 
  -7   8   2      106.04      110.12      5.54 o 
  -6   8   2        6.82        9.01      3.32 o 
  -5   8   2       54.44       53.12      7.69 o 
  -4   8   2        0.30       -1.26      1.26 o 
  -3   8   2        9.88        6.73      5.14 o 
  -2   8   2        0.03       -0.64      1.30 o 
  -1   8   2       55.52       55.81      3.86 o 
   0   8   2        2.22        1.65      1.79 o 
   1   8   2        2.98        2.97      1.43 o 
   2   8   2        6.52        4.32      2.40 o 
   3   8   2        6.94        9.64      2.86 o 
   4   8   2       10.43        5.55      2.80 o 
   5   8   2       33.61       29.33      4.76 o 
   6   8   2       16.93       19.20      4.16 o 
   7   8   2        5.99        6.38      2.98 o 
   8   8   2        5.57        4.50      2.91 o 
   9   8   2        1.97        3.29      3.37 o 
  10   8   2        0.00        0.27      2.56 o 
  -8   9   2        4.07        1.91      2.76 o 
  -7   9   2        0.02       -3.08      3.44 o 
  -6   9   2       23.44       16.53      4.28 o 
  -5   9   2        6.11       10.27      2.47 o 
  -4   9   2        6.76        6.86      2.17 o 
  -3   9   2        1.85        0.95      1.49 o 
  -2   9   2        0.24       -1.07      1.07 o 
  -1   9   2        0.46        1.20      1.43 o 
   0   9   2        1.75        0.74      1.48 o 
   1   9   2        1.49        1.78      1.55 o 
   2   9   2        0.80        2.07      2.09 o 
   3   9   2        0.99       -1.28      2.09 o 
   4   9   2        0.46       -1.83      1.83 o 
   5   9   2        0.11        2.29      2.39 o 
   6   9   2        0.00       -2.33      2.33 o 
   7   9   2        6.52        1.10      2.64 o 
   8   9   2        5.37        0.69      2.79 o 
  -3  10   2        2.75        1.73      2.83 o 
  -2  10   2        1.72        0.89      1.79 o 
  -1  10   2        0.63       -0.35      1.67 o 
   0  10   2        1.85        2.29      2.64 o 
   1  10   2        5.32       10.70      3.59 o 
   2  10   2        3.54        2.62      2.78 o 
 -19   1   3        0.67        3.76      3.79 o 
 -18   1   3        0.11        3.00      2.27 o 
 -17   1   3        0.08        0.22      1.96 o 
 -16   1   3        1.12        0.66      1.37 o 
 -15   1   3        0.16       -0.88      1.18 o 
 -14   1   3        5.95        5.36      2.03 o 
 -13   1   3       76.02       73.53      5.46 o 
 -12   1   3       80.22       78.41      3.58 o 
 -11   1   3       35.30       30.85      1.79 o 
 -10   1   3        6.41        4.16      0.74 o 
  -9   1   3       42.72       40.42      1.32 o 
  -8   1   3     1456.66     1475.91     12.25 o 
  -7   1   3     2158.81     2220.36     16.37 o 
  -6   1   3     2105.86     2116.05     15.57 o 
  -5   1   3     1543.31     1486.30     12.62 o 
  -4   1   3      275.77      247.79      3.79 o 
  -3   1   3        1.51        2.15      0.31 o 
  -2   1   3     3665.41     3574.61     33.95 o 
  -1   1   3      841.45      821.88      8.33 o 
   0   1   3     3310.64     3207.06     27.68 o 
   1   1   3      538.34      542.00      7.22 o 
   2   1   3     1714.09     1696.09     26.48 o 
   3   1   3       68.49       69.30      1.02 o 
   4   1   3     1058.08     1065.81      9.19 o 
   5   1   3      356.44      369.38      3.90 o 
   6   1   3        3.30        4.19      0.51 o 
   7   1   3       29.67       32.64      1.07 o 
   8   1   3      207.72      205.66      3.28 o 
   9   1   3        6.06        6.09      1.09 o 
  10   1   3      206.82      211.56      5.64 o 
  11   1   3       81.79       78.81      4.56 o 
  12   1   3        0.12       -1.01      1.01 o 
  13   1   3        3.75        4.25      2.83 o 
  14   1   3        0.80        0.06      1.66 o 
  15   1   3        1.35        1.16      3.08 o 
  16   1   3        2.86        2.03      3.30 o 
  17   1   3        0.21       -0.95      3.60 o 
 -18   2   3        0.65        1.77      2.29 o 
 -17   2   3        0.80        3.94      2.42 o 
 -16   2   3        5.86        6.67      4.95 o 
 -15   2   3        0.68        3.50      1.85 o 
 -14   2   3        0.17       -0.20      1.58 o 
 -13   2   3        0.38        0.59      1.16 o 
 -12   2   3        1.31        3.16      1.00 o 
 -11   2   3        5.12        1.60      1.00 o 
 -10   2   3       22.18       25.19      1.45 o 
  -9   2   3        5.05        6.88      0.85 o 
  -8   2   3       19.71       22.32      1.76 o 
  -7   2   3      600.73      628.04      5.75 o 
  -6   2   3      105.40      113.51      1.59 o 
  -5   2   3     2081.30     2191.89     16.72 o 
  -4   2   3        2.83        5.83      0.82 o 
  -3   2   3      101.85      101.65      1.75 o 
  -2   2   3      383.51      370.20      4.67 o 
  -1   2   3     1559.69     1544.10     13.78 o 
   0   2   3       70.55       68.82      1.16 o 
   1   2   3      510.63      515.97      4.77 o 
   2   2   3       89.92       98.96      2.48 o 
   3   2   3      239.26      229.07      4.03 o 
   4   2   3      295.43      327.25      3.46 o 
   5   2   3        8.14        9.61      0.42 o 
   6   2   3        7.37        8.32      0.52 o 
   7   2   3       34.94       36.46      1.04 o 
   8   2   3        0.16        0.74      0.62 o 
   9   2   3       39.21       40.88      3.10 o 
  10   2   3      117.02      112.32      6.08 o 
  11   2   3       20.73       15.13      1.98 o 
  12   2   3        2.93        3.01      1.74 o 
  13   2   3       64.05       87.00     13.87 o 
  14   2   3       10.36        8.91      2.49 o 
  15   2   3       10.32       10.44      2.25 o 
  16   2   3        1.32       -0.47      3.29 o 
  17   2   3        0.75        2.96      3.65 o 
 -18   3   3        1.05        1.55      1.62 o 
 -17   3   3        0.21        0.71      1.34 o 
 -16   3   3        7.32       11.12      1.86 o 
 -15   3   3        2.23        2.74      1.35 o 
 -14   3   3        0.26        0.54      0.96 o 
 -13   3   3        2.75        2.50      1.00 o 
 -12   3   3       18.16       18.06      1.36 o 
 -11   3   3       26.11       23.10      1.56 o 
 -10   3   3       88.03       82.30      2.30 o 
  -9   3   3        5.41        7.34      1.11 o 
  -8   3   3       42.78       44.37      1.42 o 
  -7   3   3       58.01       66.52      1.36 o 
  -6   3   3        0.00        0.77      0.35 o 
  -5   3   3      129.21      149.30      2.22 o 
  -4   3   3     1051.62     1097.31     10.61 o 
  -3   3   3     2531.26     2603.79     28.35 o 
  -2   3   3      137.08      126.54      1.98 o 
  -1   3   3      154.67      152.64      2.15 o 
   0   3   3      207.22      246.44      2.91 o 
   1   3   3       94.26       86.12      1.73 o 
   2   3   3     1171.30     1260.65     16.59 o 
   3   3   3      524.68      575.08      6.33 o 
   4   3   3        0.28        0.21      0.31 o 
   5   3   3      433.10      469.38      7.25 o 
   6   3   3       85.03       85.35      2.27 o 
   7   3   3        0.10       -0.24      0.72 o 
   8   3   3        9.29        5.79      1.66 o 
   9   3   3      128.21      120.25      4.91 o 
  10   3   3      165.22      179.47      4.34 o 
  11   3   3        5.93        4.38      1.57 o 
  12   3   3        9.13       14.06      2.66 o 
  13   3   3        3.05        5.10      2.73 o 
  14   3   3       37.09       46.20      6.08 o 
  15   3   3       26.08       33.13      4.76 o 
  16   3   3        0.01        2.44      3.30 o 
 -17   4   3        0.36       -2.79      2.79 o 
 -16   4   3        3.07        1.57      2.99 o 
 -15   4   3        8.65        8.62      1.59 o 
 -14   4   3       10.23       16.76      2.24 o 
 -13   4   3        0.21       -0.11      0.98 o 
 -12   4   3        2.42        1.96      1.01 o 
 -11   4   3        1.52        2.15      0.90 o 
 -10   4   3        4.94        2.74      1.26 o 
  -9   4   3        7.96        5.07      1.28 o 
  -8   4   3       35.80       29.91      2.11 o 
  -7   4   3        0.64        0.45      0.59 o 
  -6   4   3        0.02        0.30      0.51 o 
  -5   4   3       93.45       93.30      2.28 o 
  -4   4   3      219.41      261.59      3.03 o 
  -3   4   3       36.13       39.94      1.25 o 
  -2   4   3      166.43      153.62      3.20 o 
  -1   4   3       35.52       42.44      1.57 o 
   0   4   3        1.73        0.88      0.50 o 
   1   4   3       63.84       55.84      1.57 o 
   2   4   3      241.20      234.18      4.36 o 
   3   4   3        2.42        5.08      0.59 o 
   4   4   3       65.00       73.09      1.78 o 
   5   4   3      207.22      209.51      3.54 o 
   6   4   3       38.81       39.30      1.57 o 
   7   4   3        9.70       13.43      1.55 o 
   8   4   3       46.52       47.06      2.24 o 
   9   4   3       35.37       33.01      2.04 o 
  10   4   3        2.30       -0.03      1.69 o 
  11   4   3       35.84       40.96      2.92 o 
  12   4   3        3.03        1.81      1.93 o 
  13   4   3       27.72       31.37      3.64 o 
  14   4   3        8.41        9.92      2.74 o 
  15   4   3        0.00       -2.63      2.63 o 
  16   4   3        0.28        0.19      3.62 o 
 -16   5   3        0.85        3.88      2.27 o 
 -15   5   3        0.45       -0.35      3.37 o 
 -14   5   3        3.32        4.65      1.99 o 
 -13   5   3        0.21       -1.88      1.88 o 
 -12   5   3        9.62        5.53      2.71 o 
 -11   5   3        3.50        5.48      2.75 o 
 -10   5   3        0.00        1.14      1.17 o 
  -9   5   3       62.12       59.74      4.69 o 
  -8   5   3       30.65       30.67      1.87 o 
  -7   5   3       40.56       39.69      1.95 o 
  -6   5   3      179.57      174.79      3.84 o 
  -5   5   3      267.10      245.02      9.06 o 
  -4   5   3        2.96        1.31      0.70 o 
  -3   5   3       12.98       12.68      1.18 o 
  -2   5   3       21.09       23.27      1.44 o 
  -1   5   3        5.80        4.52      0.93 o 
   0   5   3        7.41        8.24      1.13 o 
   1   5   3       31.15       35.43      1.79 o 
   2   5   3       52.88       63.37      8.06 o 
   3   5   3       59.42       56.75      2.43 o 
   4   5   3      560.53      531.98     11.11 o 
   5   5   3        3.80        3.14      1.23 o 
   6   5   3       15.72       18.73      3.29 o 
   7   5   3       11.82       11.34      2.94 o 
   8   5   3       42.90       50.22      5.03 o 
   9   5   3        1.77       -0.58      1.90 o 
  10   5   3        9.94       10.31      2.31 o 
  11   5   3        0.01       -1.62      1.62 o 
  12   5   3       10.41       14.03      4.18 o 
  13   5   3        0.98       -2.45      2.45 o 
  14   5   3        0.05       -2.58      2.58 o 
  15   5   3        1.74        0.64      3.28 o 
 -15   6   3       24.99       25.90      3.71 o 
 -14   6   3        0.25       -1.97      2.16 o 
 -13   6   3        2.58        6.88      2.19 o 
 -12   6   3        0.28        1.61      1.50 o 
 -11   6   3        0.52        0.24      1.41 o 
 -10   6   3        0.00        1.27      1.99 o 
  -9   6   3        0.34        0.75      1.38 o 
  -8   6   3        9.13        8.64      1.80 o 
  -7   6   3        7.23        7.66      1.78 o 
  -6   6   3       40.63       38.58      3.00 o 
  -5   6   3       52.17       52.52      3.32 o 
  -4   6   3        1.35        0.28      1.12 o 
  -3   6   3       29.65       32.10      2.69 o 
  -2   6   3      568.85      545.30      8.37 o 
  -1   6   3        3.04        0.56      1.10 o 
   0   6   3      202.20      162.50      7.86 o 
   1   6   3        9.41       10.68      1.70 o 
   2   6   3       61.01       60.82      6.60 o 
   3   6   3       34.19       40.55      2.89 o 
   4   6   3      171.58      173.95      6.56 o 
   5   6   3        0.06       -1.49      1.55 o 
   6   6   3        0.05       -0.48      1.70 o 
   7   6   3        0.63        1.73      2.29 o 
   8   6   3       11.05        7.82      2.86 o 
   9   6   3       30.27       25.77      4.55 o 
  10   6   3        0.29       -1.16      2.12 o 
  11   6   3        1.72       -1.81      2.29 o 
  12   6   3        9.21       16.81      4.70 o 
  13   6   3        2.60        5.43      3.88 o 
  14   6   3        0.69        0.39      3.40 o 
 -13   7   3        9.45       14.55      7.11 o 
 -12   7   3        0.12       -1.14      1.66 o 
 -11   7   3        1.89        3.24      1.89 o 
 -10   7   3        4.27        2.52      1.75 o 
  -9   7   3        1.99        1.59      1.49 o 
  -8   7   3        0.05       -0.25      1.24 o 
  -7   7   3       29.24       27.39      2.95 o 
  -6   7   3        4.48        3.96      1.54 o 
  -5   7   3       71.73       67.44      4.02 o 
  -4   7   3       77.87       82.70      4.27 o 
  -3   7   3       20.81       18.21      3.41 o 
  -2   7   3       33.07       40.39      7.57 o 
  -1   7   3       61.07       56.00      5.15 o 
   0   7   3       29.69       27.06      3.85 o 
   1   7   3        0.00        1.69      1.63 o 
   2   7   3        3.49        2.30      1.16 o 
   3   7   3       37.27       36.30      4.56 o 
   4   7   3        2.38        3.51      2.05 o 
   5   7   3        2.58        0.75      2.00 o 
   6   7   3        1.01        1.43      2.05 o 
   7   7   3        0.11       -1.47      1.47 o 
   8   7   3        3.41        4.73      2.71 o 
   9   7   3        2.55        5.19      3.21 o 
  10   7   3        4.21        4.06      3.13 o 
  11   7   3        0.73        2.50      3.01 o 
  12   7   3        0.07       -2.06      2.06 o 
 -11   8   3        2.25        2.04      2.05 o 
 -10   8   3        0.55        1.87      1.93 o 
  -9   8   3        0.07        0.17      1.62 o 
  -8   8   3        1.25        1.62      1.77 o 
  -7   8   3        5.16        4.76      1.92 o 
  -6   8   3       51.17       62.28      5.77 o 
  -5   8   3       13.75       17.74      2.70 o 
  -4   8   3       37.61       42.34      3.62 o 
  -3   8   3       18.81       21.11      2.81 o 
  -2   8   3        2.99        1.73      1.68 o 
  -1   8   3        3.91        2.58      1.49 o 
   0   8   3        0.12       -0.50      1.40 o 
   1   8   3       16.92       14.54      3.25 o 
   2   8   3        3.94        1.62      1.80 o 
   3   8   3        0.27        0.00      1.68 o 
   4   8   3        2.25        0.74      1.87 o 
   5   8   3        0.80       -1.42      1.76 o 
   6   8   3        0.86        1.63      2.56 o 
   7   8   3        1.76       -0.74      2.37 o 
   8   8   3        8.15       12.23      4.00 o 
   9   8   3        2.25        1.24      2.77 o 
  10   8   3        1.45        0.90      3.03 o 
  -8   9   3        2.77        3.00      3.92 o 
  -7   9   3        0.67        0.98      1.92 o 
  -6   9   3        0.03       -3.23      3.23 o 
  -5   9   3        2.01        4.26      1.93 o 
  -4   9   3        1.43        0.40      1.45 o 
  -3   9   3       13.07       12.20      2.42 o 
  -2   9   3        0.31        0.36      1.36 o 
  -1   9   3       13.39       19.88      5.11 o 
   0   9   3        3.39        1.63      2.00 o 
   1   9   3        4.70        3.65      2.48 o 
   2   9   3        2.79        5.00      2.70 o 
   3   9   3        0.02        0.82      2.08 o 
   4   9   3        3.30        3.12      2.32 o 
   5   9   3        0.10       -0.59      2.18 o 
   6   9   3        0.21        4.24      2.85 o 
   7   9   3        0.15        1.57      3.04 o 
  -2  10   3        1.14        1.31      2.69 o 
  -1  10   3        0.30        0.91      2.47 o 
   0  10   3        0.09        2.23      2.50 o 
   1  10   3        0.58        2.26      2.36 o 
 -19   0   4       12.18       37.96      6.78 o 
 -18   0   4       19.95       25.23      5.65 o 
 -17   0   4        1.22        0.10      2.81 o 
 -16   0   4        0.16        0.50      2.24 o 
 -15   0   4        5.18        3.86      2.44 o 
 -14   0   4       79.22       63.51      6.35 o 
 -13   0   4        1.07        1.33      1.45 o 
 -12   0   4       62.44       55.55      4.58 o 
 -11   0   4      214.57      198.19      6.66 o 
 -10   0   4       74.37       71.68      3.74 o 
  -9   0   4       33.22       51.81      3.31 o 
  -8   0   4      563.48      523.98      8.82 o 
  -7   0   4       93.12      113.54      2.80 o 
  -6   0   4     4847.87     5155.10     66.72 o 
  -5   0   4        1.71        2.67      0.48 o 
  -4   0   4      774.46      754.26      9.20 o 
  -3   0   4      194.35      190.97      3.34 o 
  -2   0   4      687.91      679.38     18.04 o 
  -1   0   4     1039.05      998.01     15.80 o 
   0   0   4     1574.36     1328.27     20.55 o 
   1   0   4     1815.51     1719.47     18.21 o 
   2   0   4     5924.52     5979.98     88.55 o 
   3   0   4      211.66      193.00      6.22 o 
   4   0   4      196.45      213.99      3.40 o 
   5   0   4      131.58      135.55      2.65 o 
   6   0   4      145.42      147.09      2.94 o 
   7   0   4      229.07      245.42      4.31 o 
   8   0   4      103.18      105.84      2.91 o 
   9   0   4       10.44       10.57      1.35 o 
  10   0   4       32.83       36.26      4.64 o 
  11   0   4       27.19       30.49      4.70 o 
  12   0   4        2.23       -1.78      1.88 o 
  13   0   4       26.77       21.29      4.76 o 
  14   0   4        0.26       -1.36      2.80 o 
  15   0   4        0.03        5.85      3.31 o 
  16   0   4        0.88        3.59      3.50 o 
  17   0   4        2.30        5.81      4.19 o 
 -19   1   4        6.24        3.24      5.51 o 
 -18   1   4        1.48        1.64      3.48 o 
 -17   1   4        0.57        2.73      2.23 o 
 -16   1   4        0.94        1.46      1.73 o 
 -15   1   4        1.57        2.43      1.35 o 
 -14   1   4        8.41       10.45      1.86 o 
 -13   1   4        9.65       10.41      1.45 o 
 -12   1   4       15.19       16.84      1.60 o 
 -11   1   4       16.18       14.38      1.43 o 
 -10   1   4       30.63       32.53      1.54 o 
  -9   1   4      382.90      398.97      4.68 o 
  -8   1   4        0.53        0.99      0.45 o 
  -7   1   4     2121.12     2247.83     16.58 o 
  -6   1   4      380.94      369.29      3.60 o 
  -5   1   4     2089.53     2166.02     16.74 o 
  -4   1   4      369.75      333.98      4.40 o 
  -3   1   4      117.45      105.14      2.23 o 
  -2   1   4     1704.91     1692.45     13.62 o 
  -1   1   4      710.22      707.95      6.52 o 
   0   1   4        0.49        0.09      0.40 o 
   1   1   4     4311.79     4294.91     41.11 o 
   2   1   4        0.94        1.56      0.24 o 
   3   1   4     3525.50     3539.30     28.27 o 
   4   1   4        1.16        0.49      0.39 o 
   5   1   4      161.41      148.30      2.05 o 
   6   1   4       16.88       14.83      0.87 o 
   7   1   4       86.46       92.22      1.94 o 
   8   1   4       32.60       31.91      2.36 o 
   9   1   4      110.01      105.41      4.21 o 
  10   1   4        4.43        3.91      5.06 o 
  11   1   4       39.91       42.65      3.77 o 
  12   1   4        5.86        5.76      2.12 o 
  13   1   4       22.25       25.01      4.90 o 
  14   1   4       20.30       20.04      4.75 o 
  15   1   4        2.78       -2.59      2.70 o 
  16   1   4        1.75        2.45      3.77 o 
  17   1   4        0.42       -0.20      3.69 o 
 -18   2   4        4.50        3.34      2.36 o 
 -17   2   4        0.25       -0.35      2.02 o 
 -16   2   4        1.51        1.40      1.87 o 
 -15   2   4        0.17       -1.12      3.07 o 
 -14   2   4       15.87       17.00      2.24 o 
 -13   2   4       62.63       76.12      3.75 o 
 -12   2   4        0.00       -0.25      0.75 o 
 -11   2   4        4.69        6.26      1.04 o 
 -10   2   4      825.28      831.45      9.37 o 
  -9   2   4        3.25        1.98      0.76 o 
  -8   2   4      137.30      136.11      2.33 o 
  -7   2   4      462.88      484.77      5.37 o 
  -6   2   4       38.47       28.84      0.83 o 
  -5   2   4       84.43       76.56      1.16 o 
  -4   2   4     2362.14     2308.54     17.56 o 
  -3   2   4       66.91       56.58      1.29 o 
  -2   2   4      816.69      751.49      6.23 o 
  -1   2   4        0.96        4.17      0.33 o 
   0   2   4     1824.86     1830.87     16.36 o 
   1   2   4      113.83      107.41      2.67 o 
   2   2   4     2507.73     2676.99     26.50 o 
   3   2   4     3405.13     3446.97     36.71 o 
   4   2   4      307.84      319.39      4.51 o 
   5   2   4      306.78      343.44      3.44 o 
   6   2   4        7.69        9.19      0.46 o 
   7   2   4      151.88      152.50      3.54 o 
   8   2   4        4.75        6.56      0.95 o 
   9   2   4      339.34      329.00      9.01 o 
  10   2   4       29.60       28.72      3.39 o 
  11   2   4       63.47       64.00      3.86 o 
  12   2   4        6.82        7.83      4.15 o 
  13   2   4       68.49       75.64      8.69 o 
  14   2   4        0.16        2.83      2.39 o 
  15   2   4       20.28       18.75      5.07 o 
  16   2   4        0.84        1.52      3.35 o 
  17   2   4        0.24        2.16      4.12 o 
 -18   3   4        0.05       -0.09      1.46 o 
 -17   3   4        0.06       -0.77      1.99 o 
 -16   3   4        0.07        2.55      1.33 o 
 -15   3   4        4.90        5.00      1.40 o 
 -14   3   4       11.86       10.57      2.00 o 
 -13   3   4       19.40       17.90      1.48 o 
 -12   3   4        1.08        2.47      0.81 o 
 -11   3   4       32.37       41.50      2.24 o 
 -10   3   4       31.90       34.03      1.48 o 
  -9   3   4        0.20        0.01      0.54 o 
  -8   3   4      114.69      121.43      2.20 o 
  -7   3   4       17.82       16.34      0.78 o 
  -6   3   4      125.65      129.98      1.88 o 
  -5   3   4      511.78      529.68      5.10 o 
  -4   3   4      705.09      739.06      8.11 o 
  -3   3   4       51.64       54.46      1.53 o 
  -2   3   4        7.69        8.20      0.57 o 
  -1   3   4      828.27      863.80      8.19 o 
   0   3   4     1536.56     1489.20     13.67 o 
   1   3   4      821.15      880.30      7.79 o 
   2   3   4        0.98        0.70      0.23 o 
   3   3   4      139.00      152.15      2.48 o 
   4   3   4       55.33       60.92      1.82 o 
   5   3   4        0.02        0.11      0.47 o 
   6   3   4       14.55       13.63      1.25 o 
   7   3   4       15.95       13.12      2.62 o 
   8   3   4       41.63       44.32      2.63 o 
   9   3   4      129.59      116.57      5.07 o 
  10   3   4       55.20       52.61      3.02 o 
  11   3   4        4.75        2.56      1.46 o 
  12   3   4        6.60        8.37      2.96 o 
  13   3   4        8.76       16.87      3.00 o 
  14   3   4       13.41       17.45      3.25 o 
  15   3   4        0.34        1.36      2.61 o 
  16   3   4        2.12       -1.45      3.39 o 
 -17   4   4        3.08        4.19      1.84 o 
 -16   4   4        3.44        2.49      1.76 o 
 -15   4   4        5.92        5.28      1.48 o 
 -14   4   4        2.69        1.34      1.09 o 
 -13   4   4       20.62       19.67      1.87 o 
 -12   4   4        1.24        0.99      0.86 o 
 -11   4   4        4.93        4.73      1.12 o 
 -10   4   4       10.71        7.81      1.09 o 
  -9   4   4       42.60       35.61      3.29 o 
  -8   4   4       30.21       32.28      1.71 o 
  -7   4   4       74.28       78.60      2.93 o 
  -6   4   4        5.38        5.86      0.83 o 
  -5   4   4        2.24        4.33      0.55 o 
  -4   4   4      364.42      363.83      4.10 o 
  -3   4   4      906.24      952.89      9.30 o 
  -2   4   4        8.29        7.66      0.58 o 
  -1   4   4      154.46      184.94      2.78 o 
   0   4   4      274.43      298.28      3.89 o 
   1   4   4       39.49       46.07      1.62 o 
   2   4   4       69.04       88.34      1.59 o 
   3   4   4        2.40        1.39      0.51 o 
   4   4   4      297.77      326.84      5.30 o 
   5   4   4       34.49       33.90      2.41 o 
   6   4   4        9.89        8.67      1.59 o 
   7   4   4       19.11       24.17      1.98 o 
   8   4   4        0.00       -0.61      1.04 o 
   9   4   4       24.41       28.10      4.13 o 
  10   4   4       14.56       13.69      1.99 o 
  11   4   4        0.36       -0.91      1.52 o 
  12   4   4       38.97       52.77      5.88 o 
  13   4   4       24.92       22.86      3.41 o 
  14   4   4       26.63       28.99      3.77 o 
  15   4   4        2.33        5.16      3.78 o 
 -16   5   4        9.66       12.21      3.05 o 
 -15   5   4        0.14       -1.79      1.79 o 
 -14   5   4        1.91        2.20      2.70 o 
 -13   5   4        9.15        8.36      3.48 o 
 -12   5   4       17.83       18.20      2.95 o 
 -11   5   4       18.35       18.74      2.26 o 
 -10   5   4       89.93       82.55      3.66 o 
  -9   5   4       76.91       71.33      5.60 o 
  -8   5   4      168.28      166.68      4.09 o 
  -7   5   4       17.60       23.01      1.63 o 
  -6   5   4        2.58        1.38      0.74 o 
  -5   5   4        7.26        7.25      1.21 o 
  -4   5   4        8.50       12.34      3.74 o 
  -3   5   4       10.04       16.19      1.81 o 
  -2   5   4        6.59        3.47      0.91 o 
  -1   5   4       96.14       94.69      2.52 o 
   0   5   4        1.59        1.88      0.61 o 
   1   5   4       21.83       21.08      3.25 o 
   2   5   4       27.86       25.38      2.57 o 
   3   5   4      375.33      375.72      8.24 o 
   4   5   4        1.86        0.59      1.09 o 
   5   5   4       41.13       40.04      2.58 o 
   6   5   4      112.42       99.11      4.58 o 
   7   5   4      117.16      115.86      5.76 o 
   8   5   4       85.48       79.99     10.20 o 
   9   5   4        1.45        1.44      1.55 o 
  10   5   4        8.73        9.24      3.18 o 
  11   5   4       19.94       16.68      4.06 o 
  12   5   4       39.27       48.25      6.25 o 
  13   5   4        2.99        4.95      3.55 o 
  14   5   4        5.63       -3.02      3.02 o 
 -15   6   4        0.92        1.03      2.99 o 
 -14   6   4        1.82       -0.09      2.77 o 
 -13   6   4        0.33       -0.12      1.45 o 
 -12   6   4        7.12        3.78      1.79 o 
 -11   6   4        6.51        8.35      2.08 o 
 -10   6   4       10.51       10.23      3.07 o 
  -9   6   4       68.57       62.22      4.06 o 
  -8   6   4       14.65       10.29      2.15 o 
  -7   6   4        2.56       -0.22      1.05 o 
  -6   6   4       23.38       23.69      7.00 o 
  -5   6   4       60.07       69.75      3.75 o 
  -4   6   4       36.06       33.45      2.76 o 
  -3   6   4      287.35      272.23     11.02 o 
  -2   6   4       12.58        9.93      2.70 o 
  -1   6   4        0.35        0.62      1.45 o 
   0   6   4        4.66        3.66      1.59 o 
   1   6   4        4.43        4.53      1.44 o 
   2   6   4      120.43      116.70      7.02 o 
   3   6   4      140.74      145.71      8.01 o 
   4   6   4      250.26      228.69     10.42 o 
   5   6   4        0.02       -0.67      1.76 o 
   6   6   4       59.94       65.33      5.86 o 
   7   6   4       22.44       16.46      3.67 o 
   8   6   4       41.26       42.99      5.26 o 
   9   6   4        2.59        3.82      2.55 o 
  10   6   4        5.13        6.04      2.94 o 
  11   6   4        1.65        0.62      2.59 o 
  12   6   4        0.77       -0.76      2.99 o 
  13   6   4        0.02        3.41      3.56 o 
 -13   7   4        2.87        3.79      2.07 o 
 -12   7   4        0.99        1.74      1.79 o 
 -11   7   4        1.89        0.44      1.68 o 
 -10   7   4        6.52        6.37      2.14 o 
  -9   7   4        3.67        2.21      1.64 o 
  -8   7   4        0.85       -0.28      1.31 o 
  -7   7   4       13.49       12.82      2.25 o 
  -6   7   4        3.68        5.82      1.77 o 
  -5   7   4       25.55       31.39      4.31 o 
  -4   7   4       37.93       38.93      6.10 o 
  -3   7   4       28.43       34.92      3.08 o 
  -2   7   4        0.42        1.65      1.66 o 
  -1   7   4       83.21       91.10      6.37 o 
   0   7   4       60.22       58.83      4.18 o 
   1   7   4        1.81        0.82      1.51 o 
   2   7   4        0.63        2.08      1.73 o 
   3   7   4       68.74       62.28      5.81 o 
   4   7   4        9.95       10.93      3.20 o 
   5   7   4        0.56        0.48      1.91 o 
   6   7   4        0.74        1.13      2.09 o 
   7   7   4        9.17        2.08      2.71 o 
   8   7   4        0.02       -0.98      2.23 o 
   9   7   4        0.34        3.71      2.84 o 
  10   7   4        0.55       -0.93      2.76 o 
  11   7   4        0.02       -0.17      2.66 o 
  12   7   4        0.00       -2.93      2.93 o 
 -11   8   4       10.41       12.40      2.94 o 
 -10   8   4        5.69        9.82      2.51 o 
  -9   8   4        2.77        5.54      2.14 o 
  -8   8   4        5.38        8.58      2.30 o 
  -7   8   4        1.32       -0.95      1.45 o 
  -6   8   4        2.98        2.58      1.70 o 
  -5   8   4       10.97       14.23      3.96 o 
  -4   8   4        0.05        0.27      1.38 o 
  -3   8   4        0.03       -0.59      1.12 o 
  -2   8   4       19.31       26.30      4.23 o 
  -1   8   4        5.94        9.30      2.88 o 
   0   8   4       19.33       19.79      3.92 o 
   1   8   4       13.76       21.55      4.11 o 
   2   8   4        0.35        0.27      1.62 o 
   3   8   4        0.67       -0.52      1.33 o 
   4   8   4        5.11        9.57      3.25 o 
   5   8   4        0.65        3.01      2.69 o 
   6   8   4        0.90        0.39      2.33 o 
   7   8   4        3.67       -1.94      1.94 o 
   8   8   4        1.35        0.56      2.88 o 
   9   8   4        8.33        7.34      3.66 o 
  -8   9   4        1.65        1.50      1.88 o 
  -7   9   4        0.02       -1.16      1.71 o 
  -6   9   4       29.22       32.46      3.74 o 
  -5   9   4        6.95        2.58      1.97 o 
  -4   9   4        6.79        6.92      2.21 o 
  -3   9   4        3.49        4.22      2.40 o 
  -2   9   4        4.34        5.81      2.97 o 
  -1   9   4        9.90       19.47      4.30 o 
   0   9   4        0.35       -0.56      2.09 o 
   1   9   4        0.63        1.17      2.09 o 
   2   9   4        4.77        7.54      2.85 o 
   3   9   4        0.99        2.25      2.11 o 
   4   9   4        1.10        3.32      2.33 o 
   5   9   4        0.00       -0.42      2.10 o 
   6   9   4        0.13        0.92      2.97 o 
 -19   1   5        9.14        7.53      5.37 o 
 -18   1   5        0.00        1.10      2.28 o 
 -17   1   5        0.86       -0.77      1.61 o 
 -16   1   5        2.31        1.54      1.67 o 
 -15   1   5        1.79        3.21      1.74 o 
 -14   1   5        4.60        5.67      1.57 o 
 -13   1   5        3.55        1.10      0.90 o 
 -12   1   5      101.04      112.36      3.29 o 
 -11   1   5      375.53      384.40      6.30 o 
 -10   1   5      196.22      183.46      3.46 o 
  -9   1   5      449.88      467.97      5.52 o 
  -8   1   5       31.55       31.83      1.15 o 
  -7   1   5      150.76      158.50      2.25 o 
  -6   1   5       55.10       70.67      1.69 o 
  -5   1   5        2.32        1.16      0.36 o 
  -4   1   5      599.70      626.76      6.55 o 
  -3   1   5       64.23       61.62      1.05 o 
  -2   1   5      633.08      608.50      5.84 o 
  -1   1   5       85.19       92.53      1.54 o 
   0   1   5      660.75      647.72      6.17 o 
   1   1   5       48.32       60.49      1.09 o 
   2   1   5      710.00      796.30      6.31 o 
   3   1   5     1894.58     1876.39     15.52 o 
   4   1   5     1441.82     1504.73     12.76 o 
   5   1   5       89.96       85.55      1.67 o 
   6   1   5        0.36        0.50      0.36 o 
   7   1   5      352.27      351.91      5.32 o 
   8   1   5        4.18        5.10      1.05 o 
   9   1   5        0.88        1.59      0.91 o 
  10   1   5        0.96        1.67      1.63 o 
  11   1   5        1.27        0.07      1.58 o 
  12   1   5        1.51        2.82      2.75 o 
  13   1   5        0.27        2.80      3.08 o 
  14   1   5       14.50       22.14      5.20 o 
  15   1   5        0.18        3.76      3.20 o 
  16   1   5        0.31       -1.14      3.05 o 
 -18   2   5        0.05        7.86      3.61 o 
 -17   2   5        2.19        2.41      2.15 o 
 -16   2   5        1.34        0.49      2.16 o 
 -15   2   5        0.33        0.70      1.35 o 
 -14   2   5        0.39        2.26      1.36 o 
 -13   2   5       40.82       42.87      2.26 o 
 -12   2   5       12.34       10.86      1.21 o 
 -11   2   5      346.89      361.27      8.69 o 
 -10   2   5        0.65       -0.54      0.74 o 
  -9   2   5      786.94      760.92      9.42 o 
  -8   2   5        6.53        6.78      0.73 o 
  -7   2   5      303.50      338.54      3.75 o 
  -6   2   5      396.62      360.06      3.38 o 
  -5   2   5      383.49      363.13      3.97 o 
  -4   2   5      926.75      926.38      8.83 o 
  -3   2   5       71.89       62.07      1.23 o 
  -2   2   5       88.55       85.01      1.32 o 
  -1   2   5     1450.25     1525.11     12.50 o 
   0   2   5       53.52       45.45      1.27 o 
   1   2   5     1379.41     1454.53     14.63 o 
   2   2   5      501.04      478.20      5.62 o 
   3   2   5      524.65      542.09      6.89 o 
   4   2   5      230.16      271.60      3.56 o 
   5   2   5      230.83      238.25      4.51 o 
   6   2   5       10.20       10.72      1.41 o 
   7   2   5        2.51        2.37      1.09 o 
   8   2   5      110.50      104.83      4.72 o 
   9   2   5        3.79        1.12      2.92 o 
  10   2   5       24.08       23.44      2.99 o 
  11   2   5       52.77       56.05      5.89 o 
  12   2   5        1.25        2.34      2.71 o 
  13   2   5        2.82        4.74      3.25 o 
  14   2   5        8.49        8.85      3.65 o 
  15   2   5        5.20        7.49      4.14 o 
  16   2   5        0.18       -1.73      3.08 o 
 -18   3   5        0.87        1.85      2.09 o 
 -17   3   5        0.01        1.48      1.35 o 
 -16   3   5        2.02        3.18      1.40 o 
 -15   3   5        4.47        3.85      1.18 o 
 -14   3   5        6.89        5.83      1.20 o 
 -13   3   5       20.64       20.69      1.56 o 
 -12   3   5       51.17       50.57      1.80 o 
 -11   3   5       35.28       30.21      1.51 o 
 -10   3   5      124.70      120.77      3.42 o 
  -9   3   5      417.49      408.08      5.25 o 
  -8   3   5      121.96      112.94      2.30 o 
  -7   3   5        0.53        0.20      0.42 o 
  -6   3   5        1.43        2.46      0.44 o 
  -5   3   5       99.77      124.40      1.80 o 
  -4   3   5      113.85      121.95      1.99 o 
  -3   3   5      500.50      461.75      4.45 o 
  -2   3   5      400.50      458.22      5.13 o 
  -1   3   5     1061.34     1172.59     10.29 o 
   0   3   5     1653.47     1742.33     14.61 o 
   1   3   5      127.31      130.24      2.60 o 
   2   3   5        2.07        1.25      0.41 o 
   3   3   5       10.09       15.00      0.95 o 
   4   3   5        6.59       10.55      1.07 o 
   5   3   5       47.94       40.67      1.87 o 
   6   3   5        3.45        0.82      1.19 o 
   7   3   5       34.72       30.61      2.91 o 
   8   3   5       60.81       59.69      3.71 o 
   9   3   5       84.09       82.67      4.48 o 
  10   3   5       13.56       14.23      1.98 o 
  11   3   5       64.48       73.55      8.99 o 
  12   3   5      153.19      170.36     15.22 o 
  13   3   5       55.90       66.44      4.88 o 
  14   3   5       22.96        9.59      4.28 o 
  15   3   5        0.00        2.64      3.48 o 
  16   3   5        0.69        2.66      3.86 o 
 -17   4   5        3.94        4.02      2.25 o 
 -16   4   5        4.05        6.83      3.40 o 
 -15   4   5        0.36        1.09      1.52 o 
 -14   4   5        0.01       -0.01      0.99 o 
 -13   4   5        7.34        9.75      1.51 o 
 -12   4   5        0.26        1.50      1.04 o 
 -11   4   5        4.66        4.24      1.03 o 
 -10   4   5       72.46       75.32      2.59 o 
  -9   4   5      357.60      353.16      5.91 o 
  -8   4   5       18.70       17.69      1.49 o 
  -7   4   5        0.03        0.40      0.73 o 
  -6   4   5       40.89       41.88      2.36 o 
  -5   4   5        5.79        6.76      0.99 o 
  -4   4   5       82.87       91.49      2.10 o 
  -3   4   5        0.33        0.54      0.39 o 
  -2   4   5        1.58        1.90      0.59 o 
  -1   4   5      922.20      904.74      8.50 o 
   0   4   5      154.35      141.71      2.20 o 
   1   4   5       34.88       33.07      1.27 o 
   2   4   5       65.61       72.78      2.24 o 
   3   4   5       60.95       54.20      2.07 o 
   4   4   5        0.92        2.04      1.06 o 
   5   4   5        4.18        3.52      1.79 o 
   6   4   5      195.23      194.51      5.15 o 
   7   4   5        4.13        7.79      1.45 o 
   8   4   5        3.10        4.78      1.36 o 
   9   4   5        0.15       -1.16      1.16 o 
  10   4   5       27.88       33.42      2.73 o 
  11   4   5       35.40       39.45      4.43 o 
  12   4   5       28.63       37.11      4.02 o 
  13   4   5       25.90       31.59      6.05 o 
  14   4   5        0.07       -0.20      2.14 o 
 -16   5   5        0.01        3.43      2.50 o 
 -15   5   5        8.24        5.79      2.48 o 
 -14   5   5        0.01       -1.59      1.59 o 
 -13   5   5        0.01        1.81      1.76 o 
 -12   5   5        0.00        1.52      2.88 o 
 -11   5   5       33.19       28.55      2.61 o 
 -10   5   5       28.24       30.85      2.56 o 
  -9   5   5      124.76      150.37      4.73 o 
  -8   5   5       17.24       12.29      1.43 o 
  -7   5   5      118.86      147.50      3.74 o 
  -6   5   5       52.39       57.91      2.29 o 
  -5   5   5       73.38       93.88      2.72 o 
  -4   5   5      243.30      230.54      4.49 o 
  -3   5   5       32.41       28.18      1.57 o 
  -2   5   5       66.77       61.80      2.43 o 
  -1   5   5      142.00      126.37      3.99 o 
   0   5   5       27.24       22.76      1.72 o 
   1   5   5      103.92      100.86      4.30 o 
   2   5   5      243.18      246.76      7.31 o 
   3   5   5        1.19        3.99      1.48 o 
   4   5   5      196.07      193.32      5.41 o 
   5   5   5      105.96       98.52      3.86 o 
   6   5   5       19.85       21.21      2.21 o 
   7   5   5      145.32      131.38      5.55 o 
   8   5   5       30.09       35.67      3.29 o 
   9   5   5        3.63        2.79      1.66 o 
  10   5   5        4.50       -0.24      2.22 o 
  11   5   5        3.14        8.66      3.59 o 
  12   5   5        1.93       -0.93      2.96 o 
  13   5   5        0.54        0.84      3.34 o 
  14   5   5        9.48       13.73      4.85 o 
 -15   6   5        8.11        6.75      4.24 o 
 -14   6   5        5.31        9.72      4.06 o 
 -13   6   5        1.45        2.25      1.81 o 
 -12   6   5        3.45        1.10      1.64 o 
 -11   6   5        4.45        2.87      1.74 o 
 -10   6   5       49.73       43.02      3.64 o 
  -9   6   5        5.25        6.09      1.78 o 
  -8   6   5        3.78        1.42      1.37 o 
  -7   6   5        0.44        0.00      1.06 o 
  -6   6   5       15.74        8.73      1.81 o 
  -5   6   5       47.46       51.16      3.38 o 
  -4   6   5       32.07       39.39      4.28 o 
  -3   6   5        1.19        2.84      1.74 o 
  -2   6   5      134.32      135.02      5.31 o 
  -1   6   5        3.28        1.56      1.28 o 
   0   6   5       57.46       59.47      5.23 o 
   1   6   5       18.07       17.60      3.31 o 
   2   6   5       23.14       23.01      3.77 o 
   3   6   5       27.01       18.98      3.44 o 
   4   6   5        3.04        2.82      2.06 o 
   5   6   5       59.18       61.00      5.56 o 
   6   6   5       36.58       33.59      4.55 o 
   7   6   5       18.32       11.98      3.23 o 
   8   6   5        0.69        1.05      2.19 o 
   9   6   5        3.62        7.31      3.30 o 
  10   6   5        0.13       -2.07      2.07 o 
  11   6   5        0.53        0.55      2.60 o 
  12   6   5        0.46       -1.50      2.90 o 
  13   6   5        0.23        6.47      4.09 o 
 -13   7   5        2.68        7.34      2.34 o 
 -12   7   5        0.03       -1.82      1.82 o 
 -11   7   5        3.95        4.27      1.90 o 
 -10   7   5        0.02       -1.10      1.60 o 
  -9   7   5        3.39        2.42      1.72 o 
  -8   7   5        0.38       -0.54      1.23 o 
  -7   7   5        0.45        0.73      1.31 o 
  -6   7   5        2.42       -1.17      1.17 o 
  -5   7   5        3.70        3.50      1.55 o 
  -4   7   5        1.17       -1.39      1.46 o 
  -3   7   5      104.88      111.38      7.26 o 
  -2   7   5       16.31       15.35      3.26 o 
  -1   7   5       27.80       24.57      4.02 o 
   0   7   5       34.13       34.40      4.45 o 
   1   7   5        1.99        1.75      2.09 o 
   2   7   5        5.60        2.22      2.16 o 
   3   7   5       15.07       14.74      3.52 o 
   4   7   5       12.12       13.26      3.36 o 
   5   7   5        4.13        2.62      2.40 o 
   6   7   5        1.02        2.27      2.20 o 
   7   7   5       10.93        9.54      3.42 o 
   8   7   5        2.03        2.43      3.07 o 
   9   7   5        0.09        1.60      2.67 o 
  10   7   5        0.30        1.77      2.92 o 
  11   7   5        1.03        1.65      3.23 o 
 -11   8   5        3.25        4.00      2.14 o 
 -10   8   5        2.79        5.33      2.08 o 
  -9   8   5        0.14       -1.89      1.89 o 
  -8   8   5        8.32        3.21      2.40 o 
  -7   8   5        1.19        1.67      1.74 o 
  -6   8   5        0.50        0.05      1.54 o 
  -5   8   5        2.25        1.28      1.47 o 
  -4   8   5        0.13       -1.07      1.07 o 
  -3   8   5       18.15       14.79      3.75 o 
  -2   8   5        8.20        6.53      2.67 o 
  -1   8   5       18.08       15.02      3.42 o 
   0   8   5        2.11        4.36      2.32 o 
   1   8   5       10.79       11.74      3.17 o 
   2   8   5       10.36       14.12      3.75 o 
   3   8   5        9.11        7.50      3.04 o 
   4   8   5        6.88        2.56      2.52 o 
   5   8   5        7.39        1.55      2.38 o 
   6   8   5        0.01        1.81      2.68 o 
   7   8   5        3.33        6.57      3.47 o 
   8   8   5        4.10        2.47      3.41 o 
   9   8   5        0.00        4.78      3.42 o 
  -8   9   5        4.16        2.55      2.14 o 
  -7   9   5        0.00        2.97      1.97 o 
  -6   9   5        0.73       -1.57      1.63 o 
  -5   9   5        4.29        0.31      2.56 o 
  -4   9   5        3.52        2.79      2.58 o 
  -3   9   5       11.39       14.98      3.89 o 
  -2   9   5        1.52        0.61      2.34 o 
  -1   9   5        0.30       -1.78      1.90 o 
   0   9   5       12.09       13.97      3.89 o 
   1   9   5        6.89       11.65      3.61 o 
   2   9   5        1.59        1.03      2.04 o 
   3   9   5        6.82        4.89      3.29 o 
   4   9   5        0.36       -0.56      2.51 o 
   5   9   5        2.27        9.19      3.88 o 
   6   9   5        2.86        0.33      2.88 o 
 -19   0   6        1.05        3.70      3.65 o 
 -18   0   6        6.28       14.41      4.60 o 
 -17   0   6        7.06        3.03      3.06 o 
 -16   0   6        3.30        5.71      2.97 o 
 -15   0   6       28.69       16.49      4.25 o 
 -14   0   6        6.74        8.29      2.94 o 
 -13   0   6        6.04        3.98      1.87 o 
 -12   0   6        3.32        0.67      1.49 o 
 -11   0   6      180.86      174.53      6.25 o 
 -10   0   6       22.80       19.49      2.36 o 
  -9   0   6       79.40       79.73      5.87 o 
  -8   0   6       69.69       70.88      4.52 o 
  -7   0   6       54.68       66.09      2.55 o 
  -6   0   6      100.41       75.56      2.11 o 
  -5   0   6       62.96       53.63      1.67 o 
  -4   0   6      171.32      171.25      3.64 o 
  -3   0   6        5.70        5.31      0.70 o 
  -2   0   6       26.67       24.98      1.21 o 
  -1   0   6        6.74        6.33      0.70 o 
   0   0   6      256.81      242.59      3.78 o 
   1   0   6        9.74       15.74      1.14 o 
   2   0   6     1151.29     1141.39     11.66 o 
   3   0   6     1417.37     1558.28     18.01 o 
   4   0   6       83.98      102.20      2.91 o 
   5   0   6       59.47       68.02      3.45 o 
   6   0   6      381.14      393.04      5.91 o 
   7   0   6       36.26       35.44      3.10 o 
   8   0   6      134.36      124.30      7.40 o 
   9   0   6       37.63       27.58      4.31 o 
  10   0   6      202.70      214.74     10.92 o 
  11   0   6       67.40       63.52      6.61 o 
  12   0   6       52.16       57.43      6.51 o 
  13   0   6        6.50       10.43      3.72 o 
  14   0   6        2.73        6.56      3.80 o 
  15   0   6        3.29       10.23      4.70 o 
  16   0   6        0.02       -3.24      3.36 o 
 -18   1   6        0.18       -0.67      2.16 o 
 -17   1   6        0.01        3.20      2.18 o 
 -16   1   6        0.22        1.58      1.76 o 
 -15   1   6        2.61        0.69      1.62 o 
 -14   1   6        3.21        4.01      1.79 o 
 -13   1   6        3.77        1.13      0.93 o 
 -12   1   6       49.39       49.15      2.33 o 
 -11   1   6      126.60      111.05      3.12 o 
 -10   1   6       30.10       35.42      1.65 o 
  -9   1   6        7.39       11.55      1.05 o 
  -8   1   6      339.81      344.39      4.09 o 
  -7   1   6      111.64      118.36      2.40 o 
  -6   1   6       87.95       79.83      1.70 o 
  -5   1   6      156.48      150.89      2.54 o 
  -4   1   6        5.43        5.85      0.43 o 
  -3   1   6      542.91      527.27      5.07 o 
  -2   1   6      124.05      149.93      2.11 o 
  -1   1   6       45.80       49.06      1.10 o 
   0   1   6       54.81       81.65      2.06 o 
   1   1   6      325.73      332.22      3.66 o 
   2   1   6      331.85      364.00      3.72 o 
   3   1   6        1.68        6.19      0.73 o 
   4   1   6       24.02       30.38      0.89 o 
   5   1   6       31.97       35.83      0.99 o 
   6   1   6        0.63       -0.24      0.60 o 
   7   1   6        1.41        1.08      0.70 o 
   8   1   6       12.19       10.92      1.96 o 
   9   1   6       82.45       86.65      4.64 o 
  10   1   6       87.57       91.00      5.06 o 
  11   1   6        3.60        1.43      2.62 o 
  12   1   6        7.23        0.98      2.96 o 
  13   1   6        3.89        0.21      3.17 o 
  14   1   6        0.51        0.23      3.22 o 
  15   1   6        0.22       -0.75      3.02 o 
  16   1   6        0.11       -1.38      2.97 o 
 -18   2   6        0.13       -1.01      2.78 o 
 -17   2   6        0.15        0.34      1.94 o 
 -16   2   6        0.41        1.37      1.38 o 
 -15   2   6        4.07        5.45      1.70 o 
 -14   2   6        0.02       -0.50      1.19 o 
 -13   2   6        0.57        0.55      0.92 o 
 -12   2   6       51.37       50.08      2.13 o 
 -11   2   6        0.25        1.18      0.83 o 
 -10   2   6     1284.91     1254.63     12.98 o 
  -9   2   6        0.01       -0.09      0.68 o 
  -8   2   6        5.66        6.24      0.71 o 
  -7   2   6       18.31       24.30      0.87 o 
  -6   2   6      393.03      385.70      5.39 o 
  -5   2   6        2.70        1.64      0.41 o 
  -4   2   6        0.61       -0.14      0.27 o 
  -3   2   6      111.09      114.49      1.67 o 
  -2   2   6       99.19      106.93      1.48 o 
  -1   2   6      157.94      155.30      1.82 o 
   0   2   6     3901.30     3977.13     27.56 o 
   1   2   6      457.13      486.39      4.70 o 
   2   2   6      147.25      173.66      3.53 o 
   3   2   6      994.67     1044.71     10.83 o 
   4   2   6       57.66       59.04      2.78 o 
   5   2   6      187.06      176.30      4.56 o 
   6   2   6       59.86       55.58      2.89 o 
   7   2   6        1.23        0.30      0.99 o 
   8   2   6      103.00       95.59      6.84 o 
   9   2   6        7.63        6.18      3.65 o 
  10   2   6       24.41       21.68      2.94 o 
  11   2   6       12.30        7.62      3.50 o 
  12   2   6        0.74       -2.16      2.46 o 
  13   2   6       53.69       44.70      6.35 o 
  14   2   6        0.05        5.05      3.70 o 
  15   2   6        0.03       -0.24      3.51 o 
  16   2   6        3.42        1.01      3.94 o 
 -18   3   6        0.19        1.20      1.47 o 
 -17   3   6        0.06       -0.58      1.28 o 
 -16   3   6        0.74        1.04      1.11 o 
 -15   3   6        4.31        2.45      1.09 o 
 -14   3   6        0.19       -0.58      0.85 o 
 -13   3   6        6.95        4.76      1.23 o 
 -12   3   6        0.34        0.89      0.68 o 
 -11   3   6       79.05       81.34      4.14 o 
 -10   3   6      136.31      125.08      2.70 o 
  -9   3   6      254.13      254.12      4.31 o 
  -8   3   6        0.84        0.07      0.54 o 
  -7   3   6       23.58       26.62      1.09 o 
  -6   3   6      209.07      202.09      2.66 o 
  -5   3   6      118.01      123.14      2.08 o 
  -4   3   6      191.05      206.31      2.60 o 
  -3   3   6       39.20       42.90      1.55 o 
  -2   3   6      149.48      169.95      2.19 o 
  -1   3   6        0.13        4.67      0.66 o 
   0   3   6       79.32       81.43      1.64 o 
   1   3   6      284.82      298.95      4.05 o 
   2   3   6       46.45       56.10      2.59 o 
   3   3   6      284.39      276.82      4.13 o 
   4   3   6      145.54      148.19      2.92 o 
   5   3   6       73.19       72.81      2.84 o 
   6   3   6       79.62       82.04      4.04 o 
   7   3   6       81.14       76.49      4.10 o 
   8   3   6        3.71        4.78      1.84 o 
   9   3   6        0.75        0.57      1.25 o 
  10   3   6        3.42        4.79      2.61 o 
  11   3   6        0.31       -0.27      1.64 o 
  12   3   6        0.84       -0.78      2.93 o 
  13   3   6        4.13        7.23      3.63 o 
  14   3   6        2.36       10.65      4.18 o 
  15   3   6        1.84        3.29      3.30 o 
 -17   4   6        0.45        0.79      1.89 o 
 -16   4   6        1.55        3.40      1.29 o 
 -15   4   6        0.48        0.32      1.12 o 
 -14   4   6        1.90        0.85      1.44 o 
 -13   4   6       20.09       16.87      1.83 o 
 -12   4   6       16.25       14.31      1.95 o 
 -11   4   6       21.93       23.29      1.69 o 
 -10   4   6      170.76      168.82      3.93 o 
  -9   4   6       48.95       47.65      2.59 o 
  -8   4   6      122.16      120.52      4.36 o 
  -7   4   6      253.81      266.74      4.70 o 
  -6   4   6       24.64       28.60      1.25 o 
  -5   4   6      144.12      149.88      3.98 o 
  -4   4   6      173.29      168.10      3.99 o 
  -3   4   6       10.97        9.48      0.95 o 
  -2   4   6      103.23      108.02      1.90 o 
  -1   4   6      409.42      419.14      5.34 o 
   0   4   6       86.15       85.22      3.43 o 
   1   4   6      137.83      127.26      6.69 o 
   2   4   6       40.74       42.64      2.08 o 
   3   4   6        1.06        1.17      1.50 o 
   4   4   6       63.12       66.91      2.99 o 
   5   4   6       76.61       75.58      3.24 o 
   6   4   6       62.06       60.45      3.69 o 
   7   4   6       31.21       31.39      2.40 o 
   8   4   6      213.40      222.34      5.92 o 
   9   4   6        4.69        4.59      1.51 o 
  10   4   6       14.36       11.14      2.43 o 
  11   4   6       63.78       65.86      4.67 o 
  12   4   6        5.59        0.92      5.28 o 
  13   4   6       14.40        7.18      4.16 o 
  14   4   6        1.48        0.48      3.81 o 
 -16   5   6        6.29       10.31      2.87 o 
 -15   5   6        3.88        1.69      1.80 o 
 -14   5   6        5.12       11.20      2.76 o 
 -13   5   6       16.07       17.09      3.03 o 
 -12   5   6        0.06        0.99      1.70 o 
 -11   5   6        6.22        4.77      1.55 o 
 -10   5   6       28.13       26.57      2.41 o 
  -9   5   6       11.25       11.57      1.48 o 
  -8   5   6       23.05       20.11      1.71 o 
  -7   5   6       47.92       42.89      1.77 o 
  -6   5   6       61.27       65.30      2.76 o 
  -5   5   6        2.45        2.09      0.86 o 
  -4   5   6       61.97       58.18      1.96 o 
  -3   5   6       47.40       47.49      3.38 o 
  -2   5   6       42.81       50.11      2.72 o 
  -1   5   6      429.64      396.60      9.85 o 
   0   5   6      261.39      261.61      7.70 o 
   1   5   6       11.00        9.18      1.83 o 
   2   5   6        0.04        1.29      1.27 o 
   3   5   6       23.83       25.62      2.94 o 
   4   5   6      113.82      107.30      4.85 o 
   5   5   6        0.84        1.18      1.29 o 
   6   5   6        1.82        1.11      1.20 o 
   7   5   6       12.31        9.73      1.80 o 
   8   5   6        3.57        2.45      1.57 o 
   9   5   6        1.09        2.36      2.95 o 
  10   5   6        7.48        6.32      3.28 o 
  11   5   6        0.45       -2.28      2.28 o 
  12   5   6        6.08        0.20      3.08 o 
  13   5   6        3.01        2.65      3.63 o 
 -15   6   6        3.89        4.02      3.82 o 
 -14   6   6        1.44       -0.15      1.74 o 
 -13   6   6        0.02        0.52      1.60 o 
 -12   6   6        0.00       -1.25      1.25 o 
 -11   6   6        0.40       -0.01      1.32 o 
 -10   6   6        1.43        1.01      1.54 o 
  -9   6   6       13.24       12.68      2.28 o 
  -8   6   6        2.99        1.32      1.29 o 
  -7   6   6       32.95       49.17      3.56 o 
  -6   6   6        6.10        2.38      3.13 o 
  -5   6   6       67.86       76.21      5.68 o 
  -4   6   6        4.88        5.10      2.24 o 
  -3   6   6      101.58       94.12      4.35 o 
  -2   6   6       72.24       57.25      5.21 o 
  -1   6   6       50.53       45.68      4.76 o 
   0   6   6       12.27        8.87      2.62 o 
   1   6   6        0.61       -0.39      1.27 o 
   2   6   6        0.12        0.01      1.22 o 
   3   6   6       17.21       11.49      2.20 o 
   4   6   6        8.28        5.46      1.90 o 
   5   6   6        0.37        0.12      1.39 o 
   6   6   6       98.99       88.70      4.13 o 
   7   6   6        4.04        4.17      2.14 o 
   8   6   6        2.75        1.43      1.57 o 
   9   6   6        5.65        6.40      2.67 o 
  10   6   6        0.02       -0.68      1.98 o 
  11   6   6        0.13       -2.42      2.42 o 
  12   6   6        0.39        2.69      3.57 o 
 -13   7   6        0.06        0.33      2.49 o 
 -12   7   6        0.00       -1.71      1.71 o 
 -11   7   6        2.06       -0.39      1.84 o 
 -10   7   6        0.00       -1.37      1.37 o 
  -9   7   6        4.30        3.26      3.17 o 
  -8   7   6        4.01        5.95      1.99 o 
  -7   7   6        1.42        2.02      1.47 o 
  -6   7   6        3.14        2.31      1.50 o 
  -5   7   6        9.54        9.23      2.90 o 
  -4   7   6       18.94       17.60      3.66 o 
  -3   7   6        0.02        2.34      1.60 o 
  -2   7   6        5.84        5.82      2.72 o 
  -1   7   6        4.51        2.60      2.30 o 
   0   7   6       31.92       37.80      4.71 o 
   1   7   6        8.39        7.54      2.82 o 
   2   7   6        1.36        3.71      2.45 o 
   3   7   6        3.94        3.85      2.55 o 
   4   7   6       47.57       45.23      5.43 o 
   5   7   6        7.69        3.15      2.70 o 
   6   7   6        0.74        0.58      2.28 o 
   7   7   6        0.22       -0.12      2.19 o 
   8   7   6       13.55       18.81      4.50 o 
   9   7   6        2.09        5.09      3.19 o 
  10   7   6        0.63       -2.37      2.37 o 
 -11   8   6        0.01        1.47      1.99 o 
 -10   8   6        0.41        0.95      4.11 o 
  -9   8   6        0.00        1.57      1.81 o 
  -8   8   6        0.52       -0.11      1.69 o 
  -7   8   6        0.25        0.76      1.67 o 
  -6   8   6        0.11        0.21      1.59 o 
  -5   8   6        6.74        7.64      2.97 o 
  -4   8   6       13.75       14.65      3.69 o 
  -3   8   6        0.11        0.80      1.87 o 
  -2   8   6        1.86        4.77      2.52 o 
  -1   8   6        8.90        8.61      2.92 o 
   0   8   6        1.01        3.82      2.46 o 
   1   8   6       16.14       16.93      3.99 o 
   2   8   6        0.36        0.18      2.15 o 
   3   8   6        2.32        5.31      3.11 o 
   4   8   6        2.71        1.23      2.73 o 
   5   8   6       10.10        4.04      2.72 o 
   6   8   6       14.80       16.84      4.30 o 
   7   8   6        0.77        1.27      2.61 o 
   8   8   6        0.44       -1.21      2.98 o 
  -7   9   6        1.16        1.45      2.64 o 
  -6   9   6        7.33        8.15      3.62 o 
  -5   9   6       13.27       18.38      4.30 o 
  -4   9   6       26.53       31.64      5.38 o 
  -3   9   6        3.88        3.18      2.46 o 
  -2   9   6        0.90        3.56      2.45 o 
  -1   9   6        0.26        0.23      1.94 o 
   0   9   6        1.52        0.85      2.20 o 
   1   9   6        2.45       -0.05      2.70 o 
   2   9   6        3.56        5.96      3.63 o 
   3   9   6        5.80        6.38      3.47 o 
   4   9   6        1.22        4.31      3.55 o 
   5   9   6        0.26       -0.43      2.71 o 
 -18   1   7        3.71        5.87      2.44 o 
 -17   1   7       12.83       11.93      4.03 o 
 -16   1   7       21.73       21.93      3.49 o 
 -15   1   7       12.60       16.45      2.98 o 
 -14   1   7        0.84        2.57      1.72 o 
 -13   1   7       15.89       14.68      2.08 o 
 -12   1   7        1.03        1.26      1.07 o 
 -11   1   7        2.59        0.91      0.98 o 
 -10   1   7      252.05      237.51      4.57 o 
  -9   1   7       20.42       19.64      1.43 o 
  -8   1   7      222.25      222.67      3.63 o 
  -7   1   7      125.31      144.74      2.98 o 
  -6   1   7       57.62       50.86      1.86 o 
  -5   1   7        1.60        2.37      0.59 o 
  -4   1   7        0.37        0.09      0.33 o 
  -3   1   7       59.14       47.73      1.16 o 
  -2   1   7        0.17        0.77      0.31 o 
  -1   1   7       38.77       40.81      1.05 o 
   0   1   7      674.94      660.57      6.16 o 
   1   1   7      322.03      310.09      3.41 o 
   2   1   7       85.38       97.92      1.67 o 
   3   1   7      113.55      125.41      1.89 o 
   4   1   7      120.91      127.11      2.27 o 
   5   1   7      165.90      165.58      3.70 o 
   6   1   7       52.19       55.87      2.26 o 
   7   1   7       22.53       24.45      2.10 o 
   8   1   7        1.80        1.80      1.61 o 
   9   1   7        1.08       -0.93      1.36 o 
  10   1   7       32.10       31.01      4.94 o 
  11   1   7        0.06        0.22      2.73 o 
  12   1   7       14.08       12.25      4.32 o 
  13   1   7        0.27        0.34      2.79 o 
  14   1   7        0.83       -0.03      3.10 o 
  15   1   7        2.38        3.48      4.15 o 
 -18   2   7        1.41        2.19      2.28 o 
 -17   2   7        0.93       -0.24      1.95 o 
 -16   2   7        0.09        1.34      1.47 o 
 -15   2   7       23.02       24.80      4.02 o 
 -14   2   7        1.01        1.05      1.31 o 
 -13   2   7       17.09       24.07      1.89 o 
 -12   2   7       15.26       16.08      1.43 o 
 -11   2   7      156.23      170.95      3.60 o 
 -10   2   7       27.59       28.58      1.78 o 
  -9   2   7       78.55       78.60      2.00 o 
  -8   2   7       72.91       78.48      1.92 o 
  -7   2   7       27.80       27.23      1.13 o 
  -6   2   7       14.00       15.45      0.94 o 
  -5   2   7      599.92      567.70      5.74 o 
  -4   2   7        7.75       11.39      0.74 o 
  -3   2   7      240.49      258.55      2.91 o 
  -2   2   7      166.77      168.22      2.14 o 
  -1   2   7      268.26      287.23      2.85 o 
   0   2   7      105.82      117.89      1.69 o 
   1   2   7        1.23        1.70      0.32 o 
   2   2   7      236.78      244.29      3.68 o 
   3   2   7        2.66        3.03      0.73 o 
   4   2   7       61.94       56.84      2.10 o 
   5   2   7       12.03       11.78      1.36 o 
   6   2   7       49.22       50.95      2.73 o 
   7   2   7       22.38       16.15      2.46 o 
   8   2   7        5.31        4.97      1.94 o 
   9   2   7       15.97       17.21      2.79 o 
  10   2   7        3.49        1.25      2.44 o 
  11   2   7        0.80       -2.27      2.27 o 
  12   2   7        8.87        1.69      2.90 o 
  13   2   7        0.01        4.71      3.53 o 
  14   2   7        3.65        5.79      3.77 o 
  15   2   7        0.56       -0.02      3.47 o 
 -17   3   7        0.11        2.23      1.26 o 
 -16   3   7        4.81        5.86      1.39 o 
 -15   3   7       10.74        7.70      1.27 o 
 -14   3   7        8.64        7.42      1.23 o 
 -13   3   7        7.69        4.77      0.95 o 
 -12   3   7        2.96        2.30      0.80 o 
 -11   3   7      163.60      165.31      3.29 o 
 -10   3   7       39.43       39.62      1.62 o 
  -9   3   7      284.92      283.34      4.23 o 
  -8   3   7       43.96       38.96      1.47 o 
  -7   3   7      428.22      404.94      4.98 o 
  -6   3   7      413.27      379.61      5.14 o 
  -5   3   7       37.08       35.52      1.70 o 
  -4   3   7      245.95      236.37      2.92 o 
  -3   3   7       71.78       67.21      1.38 o 
  -2   3   7      677.86      676.99      6.06 o 
  -1   3   7       11.25       11.35      0.66 o 
   0   3   7      489.73      503.24      6.20 o 
   1   3   7      164.77      169.26      3.63 o 
   2   3   7        2.09        1.62      0.72 o 
   3   3   7       73.55       73.72      2.46 o 
   4   3   7      345.91      340.84      6.38 o 
   5   3   7       36.36       37.97      2.44 o 
   6   3   7        1.44        1.39      1.32 o 
   7   3   7      464.57      507.58     24.56 o 
   8   3   7       88.72       79.13      4.50 o 
   9   3   7       45.17       50.40      3.73 o 
  10   3   7       64.39       59.20      6.28 o 
  11   3   7        0.17       -2.70      2.70 o 
  12   3   7        7.18        3.86      3.68 o 
  13   3   7        6.82        5.70      3.83 o 
  14   3   7        0.84       -1.04      3.58 o 
 -17   4   7        0.31        2.65      1.46 o 
 -16   4   7        0.29        2.43      1.27 o 
 -15   4   7        0.03       -0.06      1.63 o 
 -14   4   7        1.63        3.25      1.46 o 
 -13   4   7        4.13        3.12      1.26 o 
 -12   4   7       28.92       29.36      2.13 o 
 -11   4   7        0.03        0.61      0.89 o 
 -10   4   7       16.98       15.00      1.43 o 
  -9   4   7        6.34        7.14      1.23 o 
  -8   4   7       39.95       41.63      1.96 o 
  -7   4   7       24.46       23.54      1.69 o 
  -6   4   7      371.40      347.96      5.11 o 
  -5   4   7       74.29       81.30      1.98 o 
  -4   4   7        9.15        9.35      0.83 o 
  -3   4   7       73.88       82.70      2.35 o 
  -2   4   7       18.81       15.87      2.54 o 
  -1   4   7      215.98      227.45      5.38 o 
   0   4   7      235.78      217.73      6.08 o 
   1   4   7      118.46      119.34      3.45 o 
   2   4   7       61.13       61.20      3.24 o 
   3   4   7        6.31        3.57      2.66 o 
   4   4   7       25.22       24.94      2.18 o 
   5   4   7        1.74        2.71      1.27 o 
   6   4   7        4.49       10.19      1.49 o 
   7   4   7      130.70      136.72      4.14 o 
   8   4   7       21.65       21.66      2.33 o 
   9   4   7       22.14       21.46      2.41 o 
  10   4   7        1.33       -1.50      1.50 o 
  11   4   7        0.18        0.61      2.69 o 
  12   4   7        1.75        0.26      3.02 o 
  13   4   7        2.76        3.82      3.32 o 
  14   4   7        0.01        0.84      3.19 o 
 -16   5   7        6.91        9.08      2.91 o 
 -15   5   7        8.93       11.42      2.39 o 
 -14   5   7        2.81        5.36      1.65 o 
 -13   5   7       11.42       10.47      2.61 o 
 -12   5   7        0.87        1.46      1.29 o 
 -11   5   7       85.83      100.48      3.69 o 
 -10   5   7        0.01       -1.05      1.08 o 
  -9   5   7        5.29        4.92      1.34 o 
  -8   5   7       33.19       36.33      2.15 o 
  -7   5   7        2.07        1.63      1.10 o 
  -6   5   7       10.34       12.39      1.26 o 
  -5   5   7       21.03       17.76      1.74 o 
  -4   5   7       22.84       23.90      1.63 o 
  -3   5   7        0.08        0.11      0.85 o 
  -2   5   7        2.08        0.38      0.96 o 
  -1   5   7      317.44      316.75      6.78 o 
   0   5   7       42.92       51.12      4.96 o 
   1   5   7      103.66       97.66      6.03 o 
   2   5   7      105.92       96.50      6.17 o 
   3   5   7        2.89        0.27      1.54 o 
   4   5   7       10.34        9.57      2.76 o 
   5   5   7      130.13      124.42      7.41 o 
   6   5   7       50.53       52.16      4.02 o 
   7   5   7       53.80       52.07      4.15 o 
   8   5   7        5.23        9.89      2.45 o 
   9   5   7        1.86        1.08      3.07 o 
  10   5   7       12.72       10.02      2.47 o 
  11   5   7        1.73       -1.12      2.64 o 
 -14   6   7       15.94       23.51      3.40 o 
 -13   6   7        4.21        3.93      2.01 o 
 -12   6   7        0.58        1.21      1.49 o 
 -11   6   7        6.11        5.67      2.05 o 
 -10   6   7        1.85        3.70      1.77 o 
  -9   6   7        6.94        3.70      1.72 o 
  -8   6   7        3.66        4.75      1.65 o 
  -7   6   7        1.62        0.21      1.42 o 
  -6   6   7        1.17       -1.50      1.50 o 
  -5   6   7        0.10       -0.02      2.36 o 
  -4   6   7        3.18        5.86      2.56 o 
  -3   6   7       17.61       12.09      3.23 o 
  -2   6   7        0.00        3.13      2.17 o 
  -1   6   7       35.85       26.52      4.08 o 
   0   6   7        2.45       -0.61      1.90 o 
   1   6   7       39.26       32.51      3.15 o 
   2   6   7        0.26       -0.65      1.24 o 
   3   6   7        7.00        5.91      1.96 o 
   4   6   7       18.66       15.77      2.66 o 
   5   6   7       41.74       50.54      3.99 o 
   6   6   7        5.21        2.76      2.76 o 
   7   6   7        1.19       -0.85      1.27 o 
   8   6   7        0.01       -0.48      1.45 o 
   9   6   7        0.00       -1.58      1.58 o 
  10   6   7        2.40        1.89      2.58 o 
  11   6   7        0.65        0.51      2.55 o 
 -13   7   7        1.22        2.85      2.08 o 
 -12   7   7        0.26       -0.81      1.67 o 
 -11   7   7        1.08        0.84      1.85 o 
 -10   7   7        0.00       -1.11      1.48 o 
  -9   7   7        4.40        2.98      1.72 o 
  -8   7   7        0.20       -1.11      1.56 o 
  -7   7   7       13.37       13.86      3.40 o 
  -6   7   7        5.22        1.87      2.22 o 
  -5   7   7        8.27        8.70      2.99 o 
  -4   7   7        4.80        4.89      2.95 o 
  -3   7   7       25.71       28.53      4.46 o 
  -2   7   7        0.76        3.79      2.36 o 
  -1   7   7        0.60        3.16      2.27 o 
   0   7   7       19.86       15.70      3.61 o 
   1   7   7        7.27        5.84      2.83 o 
   2   7   7       33.59       28.54      4.52 o 
   3   7   7        0.20       -1.26      2.16 o 
   4   7   7       12.79       11.21      3.38 o 
   5   7   7        1.81        1.15      2.47 o 
   6   7   7        9.22        4.22      3.09 o 
   7   7   7        0.11       -0.36      2.41 o 
   8   7   7        0.26       -1.11      2.41 o 
   9   7   7        4.24       15.96      4.46 o 
  10   7   7        2.54       -1.03      2.76 o 
 -10   8   7        0.94        3.11      2.16 o 
  -9   8   7        4.44       10.05      2.61 o 
  -8   8   7        2.12        4.24      2.90 o 
  -7   8   7        0.81        1.15      2.53 o 
  -6   8   7       22.44       19.39      4.19 o 
  -5   8   7       16.98       19.65      4.24 o 
  -4   8   7        2.88        3.50      2.38 o 
  -3   8   7        7.39        5.04      2.44 o 
  -2   8   7        1.71        0.05      2.20 o 
  -1   8   7        0.13       -0.73      2.33 o 
   0   8   7        0.95       -0.92      2.15 o 
   1   8   7        0.05       -1.71      1.71 o 
   2   8   7        4.54        8.45      3.28 o 
   3   8   7        0.12        1.10      2.49 o 
   4   8   7       18.91       17.18      4.35 o 
   5   8   7        0.69        2.46      3.02 o 
   6   8   7        0.43       -1.39      2.28 o 
   7   8   7        1.47        2.27      2.71 o 
  -6   9   7        0.50        1.21      2.76 o 
  -5   9   7        0.35        0.76      2.58 o 
  -4   9   7        0.10       -1.46      1.98 o 
  -3   9   7        0.44       -1.56      1.81 o 
  -2   9   7        0.48        0.73      2.02 o 
  -1   9   7        6.62        8.98      3.79 o 
   0   9   7        0.23        1.56      2.81 o 
   1   9   7        5.12        2.46      2.93 o 
   2   9   7        0.01        1.70      3.11 o 
   3   9   7        6.46        1.64      3.05 o 
 -18   0   8        1.41       -1.75      2.92 o 
 -17   0   8       33.44       40.90      6.59 o 
 -16   0   8        0.58        1.30      1.69 o 
 -15   0   8        0.09        1.05      2.52 o 
 -14   0   8        2.40        0.23      2.21 o 
 -13   0   8       27.68       21.77      4.25 o 
 -12   0   8        5.75        8.02      2.09 o 
 -11   0   8        7.82        4.58      1.70 o 
 -10   0   8        0.00       -0.73      1.22 o 
  -9   0   8        0.38        0.85      1.17 o 
  -8   0   8        6.45        2.11      1.63 o 
  -7   0   8      530.73      525.54     14.51 o 
  -6   0   8      136.83      137.13      3.52 o 
  -5   0   8       17.85       12.64      1.00 o 
  -4   0   8      137.02      127.31      5.08 o 
  -3   0   8      153.88      147.20      3.13 o 
  -2   0   8        0.08        0.28      0.54 o 
  -1   0   8     1753.08     1660.58     17.97 o 
   0   0   8     1122.11     1147.89     12.97 o 
   1   0   8      614.83      562.44      7.18 o 
   2   0   8       46.96       56.04      2.10 o 
   3   0   8      233.76      221.99      6.21 o 
   4   0   8     1047.76     1024.35     15.51 o 
   5   0   8      243.88      227.90      7.56 o 
   6   0   8       16.49       20.33      3.72 o 
   7   0   8        1.28        1.61      2.16 o 
   8   0   8        1.53        4.46      2.85 o 
   9   0   8      239.36      257.82     12.51 o 
  10   0   8       35.61       35.24      5.56 o 
  11   0   8       99.30      101.41      8.55 o 
  12   0   8        0.83       -2.05      2.34 o 
  13   0   8        0.04       -2.58      2.58 o 
  14   0   8        0.03        1.10      3.62 o 
  15   0   8        1.51        1.39      4.10 o 
 -18   1   8        4.42        4.99      2.73 o 
 -17   1   8        7.99        5.66      3.86 o 
 -16   1   8        9.98        9.94      2.65 o 
 -15   1   8        6.50        8.73      2.40 o 
 -14   1   8        0.18       -0.73      1.27 o 
 -13   1   8       13.79       17.36      2.79 o 
 -12   1   8       20.49       20.45      1.96 o 
 -11   1   8       74.51       69.56      2.98 o 
 -10   1   8        7.77        9.32      1.17 o 
  -9   1   8      142.89      133.88      3.16 o 
  -8   1   8        5.89        6.07      1.10 o 
  -7   1   8       97.65       99.55      3.28 o 
  -6   1   8      200.54      197.53      3.30 o 
  -5   1   8       85.14       84.17      2.20 o 
  -4   1   8      222.20      221.38      2.89 o 
  -3   1   8        7.24        7.23      0.55 o 
  -2   1   8        5.39        4.22      0.47 o 
  -1   1   8       22.02       26.85      0.89 o 
   0   1   8        4.45        3.48      0.45 o 
   1   1   8       17.02       12.41      0.60 o 
   2   1   8       49.81       50.42      1.10 o 
   3   1   8      436.12      454.52     10.57 o 
   4   1   8      151.13      142.63      2.96 o 
   5   1   8       91.08       98.16      2.72 o 
   6   1   8       70.96       78.09      4.29 o 
   7   1   8       14.85       12.26      2.25 o 
   8   1   8       15.00        8.19      2.24 o 
   9   1   8        8.98       11.51      3.61 o 
  10   1   8       59.44       65.34      6.88 o 
  11   1   8        4.14       -1.01      2.87 o 
  12   1   8        0.09        0.09      2.73 o 
  13   1   8        5.58       13.67      4.52 o 
  14   1   8        0.12        3.05      3.50 o 
  15   1   8        1.05        5.97      4.16 o 
 -18   2   8        1.36        3.94      2.50 o 
 -17   2   8        3.80        5.17      5.25 o 
 -16   2   8       35.36       49.66      4.67 o 
 -15   2   8        3.48        6.62      2.21 o 
 -14   2   8       16.07       10.94      2.03 o 
 -13   2   8       21.23       22.58      2.86 o 
 -12   2   8       16.75       10.49      1.39 o 
 -11   2   8       16.97       12.80      1.30 o 
 -10   2   8       40.97       42.95      1.78 o 
  -9   2   8       41.22       38.50      1.51 o 
  -8   2   8        6.79        5.55      0.78 o 
  -7   2   8       83.39       79.22      3.11 o 
  -6   2   8      392.77      391.25      7.92 o 
  -5   2   8        2.90        3.14      0.51 o 
  -4   2   8       17.62       18.60      0.90 o 
  -3   2   8        3.43        3.82      0.45 o 
  -2   2   8        7.47        8.13      0.66 o 
  -1   2   8      119.67      147.78      2.35 o 
   0   2   8        1.32        1.68      0.42 o 
   1   2   8      156.04      174.73      3.55 o 
   2   2   8       12.63       13.47      1.05 o 
   3   2   8        7.20        6.34      0.91 o 
   4   2   8      171.67      159.77      4.29 o 
   5   2   8       29.57       27.01      1.90 o 
   6   2   8       91.46       93.31      3.45 o 
   7   2   8      110.91      107.58      5.21 o 
   8   2   8        4.34        4.82      1.90 o 
   9   2   8       28.57       29.36      4.71 o 
  10   2   8       18.30       14.64      4.10 o 
  11   2   8        3.03       -2.49      2.49 o 
  12   2   8        0.07       -2.88      2.88 o 
  13   2   8        4.42        1.69      3.47 o 
  14   2   8        0.00       -2.56      3.33 o 
 -17   3   8        2.93        4.13      1.37 o 
 -16   3   8        1.74        1.88      1.24 o 
 -15   3   8        0.50       -0.20      0.94 o 
 -14   3   8        2.25        2.97      1.05 o 
 -13   3   8       13.50        7.59      1.16 o 
 -12   3   8       19.84       20.65      1.42 o 
 -11   3   8        0.09        0.43      0.70 o 
 -10   3   8       25.00       25.85      1.41 o 
  -9   3   8        2.93        2.73      0.75 o 
  -8   3   8        3.59        2.49      0.83 o 
  -7   3   8      129.18      127.52      3.00 o 
  -6   3   8      181.71      192.01      3.40 o 
  -5   3   8      219.82      216.80      3.55 o 
  -4   3   8       33.77       30.87      1.10 o 
  -3   3   8        0.85       -0.37      0.37 o 
  -2   3   8        1.49        2.20      0.68 o 
  -1   3   8       33.36       30.03      1.36 o 
   0   3   8       45.95       52.53      3.45 o 
   1   3   8        3.68        4.96      1.73 o 
   2   3   8       20.61       22.29      2.33 o 
   3   3   8        3.95        5.84      3.30 o 
   4   3   8       63.23       62.32      3.20 o 
   5   3   8       14.46       18.48      1.86 o 
   6   3   8        8.68        6.47      1.47 o 
   7   3   8       11.44       14.86      1.89 o 
   8   3   8       75.96       70.78      4.61 o 
   9   3   8        0.94       -2.20      2.20 o 
  10   3   8        0.00        0.64      2.49 o 
  11   3   8        0.36        1.23      2.88 o 
  12   3   8        6.01       15.75      4.32 o 
  13   3   8        0.12        3.90      3.38 o 
  14   3   8        1.92       -0.80      3.24 o 
 -17   4   8        7.12        9.60      4.44 o 
 -16   4   8       11.71       11.57      1.79 o 
 -15   4   8        0.06        0.72      1.16 o 
 -14   4   8       84.91       95.09      3.43 o 
 -13   4   8        5.95        5.38      1.38 o 
 -12   4   8        9.27        9.34      2.48 o 
 -11   4   8       18.35       18.38      2.87 o 
 -10   4   8        0.47       -0.33      0.85 o 
  -9   4   8       25.54       22.15      1.62 o 
  -8   4   8       12.74       12.72      2.41 o 
  -7   4   8      351.61      358.05      5.90 o 
  -6   4   8       17.62       16.02      1.23 o 
  -5   4   8       89.86       84.87      2.08 o 
  -4   4   8       13.72       14.44      1.20 o 
  -3   4   8        0.13        1.75      1.02 o 
  -2   4   8       51.73       53.21      4.41 o 
  -1   4   8      513.03      539.45     19.14 o 
   0   4   8       37.55       37.97      4.01 o 
   1   4   8      357.14      383.72      8.91 o 
   2   4   8        1.88        4.80      1.59 o 
   3   4   8       43.44       48.82      3.27 o 
   4   4   8      207.42      206.81      6.65 o 
   5   4   8       16.52       14.95      1.77 o 
   6   4   8      352.02      372.34      8.81 o 
   7   4   8       11.39       13.77      1.72 o 
   8   4   8        1.14        2.13      1.25 o 
   9   4   8        8.03       11.10      2.78 o 
  10   4   8       18.87       18.74      4.63 o 
  11   4   8        7.38        4.89      3.36 o 
  12   4   8        4.34        2.23      3.35 o 
  13   4   8        0.21       -0.86      3.40 o 
 -15   5   8       13.86       15.82      2.77 o 
 -14   5   8        0.05        0.08      1.35 o 
 -13   5   8        3.12        5.95      1.59 o 
 -12   5   8       13.09       16.26      1.99 o 
 -11   5   8        7.49        4.60      1.45 o 
 -10   5   8       22.67       20.78      1.95 o 
  -9   5   8       20.40       24.79      1.66 o 
  -8   5   8       27.96       25.59      2.24 o 
  -7   5   8        9.62       11.36      2.55 o 
  -6   5   8       48.07       39.50      3.69 o 
  -5   5   8        5.02        5.82      1.05 o 
  -4   5   8       27.97       27.25      2.16 o 
  -3   5   8       58.69       59.46      2.91 o 
  -2   5   8       51.82       42.64      2.58 o 
  -1   5   8       22.63       23.22      2.39 o 
   0   5   8      187.74      193.16     11.94 o 
   1   5   8       78.71       88.03      5.77 o 
   2   5   8        2.81       -0.71      1.75 o 
   3   5   8        4.12        8.40      2.72 o 
   4   5   8        0.04        1.12      1.93 o 
   5   5   8        6.57        7.40      2.58 o 
   6   5   8        0.16       -0.87      1.55 o 
   7   5   8        8.19        5.79      4.64 o 
   8   5   8        0.13       -1.56      1.56 o 
   9   5   8        2.67        4.21      2.35 o 
  10   5   8        0.02       -3.57      3.57 o 
  11   5   8        0.02        0.00      4.02 o 
  12   5   8        0.00        0.41      5.00 o 
 -14   6   8        0.76        2.23      2.02 o 
 -13   6   8        8.35        9.82      2.45 o 
 -12   6   8        2.75        1.57      1.76 o 
 -11   6   8        3.37        8.55      2.36 o 
 -10   6   8        3.52        5.63      1.92 o 
  -9   6   8        1.63        1.61      1.42 o 
  -8   6   8        0.23        0.14      2.13 o 
  -7   6   8        0.05        0.49      2.15 o 
  -6   6   8        0.00       -0.01      2.01 o 
  -5   6   8        8.13        9.70      3.00 o 
  -4   6   8       34.65       38.31      4.77 o 
  -3   6   8        7.09       11.81      3.28 o 
  -2   6   8       43.08       44.63      3.71 o 
  -1   6   8        0.00       -0.37      2.27 o 
   0   6   8      120.29      143.92      9.29 o 
   1   6   8        1.75        0.27      1.93 o 
   2   6   8       28.37       24.39      3.11 o 
   3   6   8        6.39       13.82      3.30 o 
   4   6   8        0.36        2.22      1.74 o 
   5   6   8        4.17        5.62      2.03 o 
   6   6   8        0.75        1.30      1.74 o 
   7   6   8        0.02        0.00      1.53 o 
   8   6   8        2.32        4.02      1.92 o 
   9   6   8       10.34       15.71      2.71 o 
  10   6   8        3.18        2.61      2.47 o 
  11   6   8        3.07        7.94      5.89 o 
 -12   7   8        8.09       13.47      2.83 o 
 -11   7   8        1.06        0.24      1.72 o 
 -10   7   8        0.67        1.03      1.75 o 
  -9   7   8        0.10        2.56      2.16 o 
  -8   7   8        0.02       -0.91      2.02 o 
  -7   7   8        6.72        3.02      2.37 o 
  -6   7   8        0.33        1.61      2.34 o 
  -5   7   8       11.08       15.89      3.94 o 
  -4   7   8        5.75        7.84      3.09 o 
  -3   7   8       38.23       38.11      5.24 o 
  -2   7   8       23.50       23.04      4.38 o 
  -1   7   8        2.75        3.24      2.34 o 
   0   7   8        2.22        1.73      2.25 o 
   1   7   8       14.68       10.81      3.39 o 
   2   7   8        0.01        2.00      2.19 o 
   3   7   8        6.56        5.79      2.12 o 
   4   7   8        1.02        2.87      1.99 o 
   5   7   8       21.99       25.84      5.55 o 
   6   7   8        0.39       -1.55      2.19 o 
   7   7   8        0.34       -0.64      1.93 o 
   8   7   8       10.16        7.72      2.89 o 
   9   7   8        7.00       14.85      4.59 o 
 -10   8   8        0.24        1.08      2.30 o 
  -9   8   8        0.15       -0.91      2.32 o 
  -8   8   8        0.21       -1.86      2.33 o 
  -7   8   8        9.12       17.94      4.30 o 
  -6   8   8        0.36        0.69      2.25 o 
  -5   8   8        0.09        0.53      2.31 o 
  -4   8   8        1.51        0.33      2.72 o 
  -3   8   8       14.78       24.70      4.96 o 
  -2   8   8        8.46        2.58      2.97 o 
  -1   8   8        0.05        0.66      2.31 o 
   0   8   8        8.93       13.32      4.03 o 
   1   8   8        0.74        3.46      2.97 o 
   2   8   8        3.09       -0.92      2.41 o 
   3   8   8       12.49       14.03      4.27 o 
   4   8   8       14.38        8.77      3.29 o 
   5   8   8        1.04        0.91      2.73 o 
   6   8   8        6.53        7.98      3.67 o 
  -5   9   8        3.67        3.30      3.25 o 
  -4   9   8       18.87       21.57      4.85 o 
  -3   9   8        2.90        7.78      3.77 o 
  -2   9   8        2.86        2.32      3.15 o 
  -1   9   8        3.57        0.75      3.14 o 
   0   9   8        0.01       -1.18      2.58 o 
   1   9   8        0.40        0.81      2.89 o 
 -18   1   9        1.74        3.35      2.62 o 
 -17   1   9        0.44        1.90      2.69 o 
 -16   1   9       22.58       36.60      4.31 o 
 -15   1   9        0.06       -1.49      1.49 o 
 -14   1   9        0.15       -1.44      1.44 o 
 -13   1   9       23.23       16.08      2.76 o 
 -12   1   9       19.62       19.62      2.33 o 
 -11   1   9       30.69       25.29      2.68 o 
 -10   1   9        0.10       -0.21      0.70 o 
  -9   1   9       17.65       12.76      1.49 o 
  -8   1   9       62.80       51.73      2.48 o 
  -7   1   9        4.28        2.57      0.61 o 
  -6   1   9        9.79        7.62      0.80 o 
  -5   1   9        0.38        0.52      0.65 o 
  -4   1   9       28.91       29.60      1.09 o 
  -3   1   9       19.10       23.65      0.99 o 
  -2   1   9       91.38       86.74      1.68 o 
  -1   1   9       63.03       60.14      1.38 o 
   0   1   9       13.77       14.04      0.66 o 
   1   1   9       38.48       40.12      1.38 o 
   2   1   9      403.93      405.42      4.89 o 
   3   1   9        0.04        1.12      0.84 o 
   4   1   9      182.31      181.80      5.35 o 
   5   1   9      111.97      103.18      4.14 o 
   6   1   9        4.29        3.46      1.28 o 
   7   1   9       46.78       44.14      2.78 o 
   8   1   9       36.30       33.14      5.08 o 
   9   1   9        0.55       -0.06      2.31 o 
  10   1   9       35.20       23.44      4.82 o 
  11   1   9        1.99        4.50      3.17 o 
  12   1   9        2.71        6.04      3.56 o 
  13   1   9        2.19       -2.91      3.08 o 
  14   1   9        3.11       -0.97      3.34 o 
 -17   2   9       11.66        9.10      2.93 o 
 -16   2   9        0.84       -0.07      1.96 o 
 -15   2   9        0.01        1.20      1.83 o 
 -14   2   9        0.13       -1.02      1.98 o 
 -13   2   9       15.64       12.40      2.40 o 
 -12   2   9        8.46        6.14      0.97 o 
 -11   2   9        9.48       12.35      1.07 o 
 -10   2   9      214.72      211.86      3.71 o 
  -9   2   9       19.72       16.99      1.16 o 
  -8   2   9       13.58       12.04      1.86 o 
  -7   2   9      210.82      205.45      4.46 o 
  -6   2   9       21.64       16.90      1.07 o 
  -5   2   9      144.22      128.64      2.87 o 
  -4   2   9       15.00       11.04      0.88 o 
  -3   2   9       59.49       62.32      1.59 o 
  -2   2   9       36.33       36.50      1.23 o 
  -1   2   9       27.11       22.06      1.38 o 
   0   2   9       47.05       43.81      1.85 o 
   1   2   9        5.04        6.59      1.07 o 
   2   2   9       34.90       31.17      2.20 o 
   3   2   9      448.06      468.21      7.08 o 
   4   2   9        1.62        2.55      1.94 o 
   5   2   9        3.76        3.22      1.16 o 
   6   2   9        4.41        5.09      1.45 o 
   7   2   9        2.19        1.47      1.29 o 
   8   2   9        0.72       -1.46      1.46 o 
   9   2   9        3.18        2.88      2.82 o 
  10   2   9        0.50        4.06      3.22 o 
  11   2   9        0.03       -1.00      2.62 o 
  12   2   9       10.09       14.74      4.67 o 
  13   2   9        6.52        8.09      4.03 o 
  14   2   9        2.51        2.65      3.48 o 
 -17   3   9       10.31       15.88      2.44 o 
 -16   3   9        0.00       -0.57      1.48 o 
 -15   3   9       30.28       31.68      2.04 o 
 -14   3   9        8.23        6.90      1.34 o 
 -13   3   9        5.28        3.96      1.05 o 
 -12   3   9       27.71       26.01      1.55 o 
 -11   3   9        7.88        7.54      1.10 o 
 -10   3   9       17.28       14.88      1.19 o 
  -9   3   9        0.67       -0.64      0.64 o 
  -8   3   9      266.27      263.61      4.82 o 
  -7   3   9        1.82        2.21      0.85 o 
  -6   3   9     1189.95     1156.86     12.45 o 
  -5   3   9       28.35       25.25      1.28 o 
  -4   3   9        0.90        1.42      0.67 o 
  -3   3   9       25.06       27.97      1.74 o 
  -2   3   9       17.25       17.78      1.50 o 
  -1   3   9      114.68      113.56      3.30 o 
   0   3   9      375.13      377.46      8.69 o 
   1   3   9       72.22       73.61      4.23 o 
   2   3   9      120.24      126.35      5.04 o 
   3   3   9      388.39      363.73     15.35 o 
   4   3   9      125.50      132.58      5.49 o 
   5   3   9      129.60      145.72      5.11 o 
   6   3   9      189.64      181.26      5.05 o 
   7   3   9        2.43        5.80      2.24 o 
   8   3   9        9.24       10.33      2.57 o 
   9   3   9       15.79       13.02      5.35 o 
  10   3   9        0.13        0.49      2.73 o 
  11   3   9        2.51        1.13      2.94 o 
  12   3   9        0.06        4.59      3.17 o 
  13   3   9       10.16        6.39      3.97 o 
 -16   4   9        3.32        4.40      1.46 o 
 -15   4   9        1.53        0.13      1.26 o 
 -14   4   9        7.27        7.66      1.51 o 
 -13   4   9        3.91        3.95      1.44 o 
 -12   4   9       49.71       54.15      5.11 o 
 -11   4   9        2.53        1.45      1.14 o 
 -10   4   9       18.38       21.44      1.93 o 
  -9   4   9        0.16        0.75      1.28 o 
  -8   4   9        2.98        1.32      1.07 o 
  -7   4   9      410.46      399.09      5.88 o 
  -6   4   9        1.10        1.20      0.78 o 
  -5   4   9       22.13       20.92      1.71 o 
  -4   4   9       66.34       62.06      2.59 o 
  -3   4   9       33.18       42.14      2.19 o 
  -2   4   9      247.75      241.64     11.41 o 
  -1   4   9       22.90       31.20      3.81 o 
   0   4   9      198.80      194.69      8.94 o 
   1   4   9        4.46        9.40      2.24 o 
   2   4   9       16.59       17.38      2.32 o 
   3   4   9        0.01       -1.34      1.34 o 
   4   4   9        0.99        1.83      1.69 o 
   5   4   9       28.84       27.51      2.39 o 
   6   4   9        9.63       12.85      2.30 o 
   7   4   9       18.75       14.31      2.20 o 
   8   4   9        2.20        3.31      2.06 o 
   9   4   9        3.11        3.66      2.25 o 
  10   4   9        0.40        1.74      2.25 o 
  11   4   9        7.64        9.38      5.63 o 
  12   4   9        1.28       -1.74      2.51 o 
 -15   5   9       16.38       17.71      2.16 o 
 -14   5   9       16.05       19.21      4.63 o 
 -13   5   9       40.22       48.24      3.02 o 
 -12   5   9        6.56        9.10      3.52 o 
 -11   5   9        2.01        1.67      1.34 o 
 -10   5   9        4.50        4.59      1.23 o 
  -9   5   9        0.78        1.13      0.97 o 
  -8   5   9       28.39       28.87      1.90 o 
  -7   5   9        8.02        7.45      1.90 o 
  -6   5   9        4.28        1.93      1.19 o 
  -5   5   9        0.07        0.60      1.14 o 
  -4   5   9        0.09       -0.95      0.95 o 
  -3   5   9        0.35        1.61      1.15 o 
  -2   5   9       63.83       60.32      6.43 o 
  -1   5   9       93.55       91.21      4.37 o 
   0   5   9      202.75      192.98      6.39 o 
   1   5   9       21.87       17.36      2.36 o 
   2   5   9        5.27        5.81      1.75 o 
   3   5   9       29.70       37.77      3.15 o 
   4   5   9       17.16       18.98      3.63 o 
   5   5   9        0.36       -1.83      1.83 o 
   6   5   9        3.51        4.89      2.67 o 
   7   5   9        0.32        0.68      2.39 o 
   8   5   9        0.02        4.46      3.80 o 
   9   5   9        1.14       -0.52      3.61 o 
  10   5   9        3.80       -0.99      3.96 o 
  11   5   9        0.17        2.88      4.73 o 
 -14   6   9        8.68       15.94      3.14 o 
 -13   6   9        0.73        2.06      2.09 o 
 -12   6   9        2.63        3.94      2.03 o 
 -11   6   9        0.93        0.92      2.67 o 
 -10   6   9        0.80        7.19      2.09 o 
  -9   6   9        0.66        0.12      2.45 o 
  -8   6   9        0.50        1.10      2.37 o 
  -7   6   9        7.55        5.47      2.79 o 
  -6   6   9        4.69        5.42      2.44 o 
  -5   6   9       11.92        9.97      3.17 o 
  -4   6   9        7.31       11.26      3.66 o 
  -3   6   9        3.89        5.79      1.96 o 
  -2   6   9        0.29       -0.29      1.47 o 
  -1   6   9       18.12       16.11      2.65 o 
   0   6   9        3.81       -0.50      1.86 o 
   1   6   9        0.06        0.83      1.44 o 
   2   6   9        8.09       11.02      2.44 o 
   3   6   9        0.02        0.88      2.40 o 
   4   6   9        3.00        2.56      1.87 o 
   5   6   9       14.97       13.98      2.76 o 
   6   6   9        7.06        8.94      2.39 o 
   7   6   9        0.71       -0.39      1.68 o 
   8   6   9       21.37       31.02      3.88 o 
   9   6   9        1.11        5.90      3.52 o 
  10   6   9        0.63        0.19      2.73 o 
 -12   7   9        0.30        0.20      3.16 o 
 -11   7   9        1.71        4.25      2.74 o 
 -10   7   9        2.27        3.27      2.74 o 
  -9   7   9        0.61        4.20      2.70 o 
  -8   7   9        2.29        7.56      3.51 o 
  -7   7   9        1.20        4.00      2.90 o 
  -6   7   9        0.23        3.19      2.92 o 
  -5   7   9       17.41       25.68      4.74 o 
  -4   7   9        2.00       -1.25      2.28 o 
  -3   7   9       30.95       44.17      5.54 o 
  -2   7   9       18.37       16.92      4.20 o 
  -1   7   9       15.18       13.97      3.64 o 
   0   7   9        0.36        0.08      1.66 o 
   1   7   9        0.75       -1.38      1.48 o 
   2   7   9        3.97        6.81      2.68 o 
   3   7   9        7.56        8.11      2.85 o 
   4   7   9       14.93       11.08      2.81 o 
   5   7   9        2.46        2.67      2.10 o 
   6   7   9        0.00       -1.68      1.95 o 
   7   7   9        0.09       -0.20      2.07 o 
   8   7   9       13.59       19.70      4.64 o 
  -9   8   9        1.13        3.26      2.99 o 
  -8   8   9        0.26        4.29      2.95 o 
  -7   8   9        9.47        6.13      3.43 o 
  -6   8   9        0.58        3.32      3.21 o 
  -5   8   9        3.85       -1.06      2.43 o 
  -4   8   9        0.00       -0.63      2.70 o 
  -3   8   9        9.63       16.46      4.50 o 
  -2   8   9       26.96       25.45      4.89 o 
  -1   8   9        9.77        8.66      3.55 o 
   0   8   9        4.20        2.29      3.08 o 
   1   8   9        0.62        1.21      2.50 o 
   2   8   9        2.78       -1.56      2.31 o 
   3   8   9        7.39        6.39      3.71 o 
   4   8   9        3.18        2.05      3.08 o 
   5   8   9        2.57        0.96      3.00 o 
 -18   0  10       10.36        7.44      4.12 o 
 -17   0  10       14.17       19.02      5.07 o 
 -16   0  10        4.98        4.09      3.10 o 
 -15   0  10        2.11        2.12      1.80 o 
 -14   0  10       36.91       32.97      5.38 o 
 -13   0  10       23.73       28.34      4.94 o 
 -12   0  10       17.70       20.44      4.13 o 
 -11   0  10        4.26        6.71      2.67 o 
 -10   0  10      753.63      699.77     15.20 o 
  -9   0  10        5.98       11.51      3.00 o 
  -8   0  10      126.48      111.60      6.84 o 
  -7   0  10      219.00      196.23      9.02 o 
  -6   0  10        1.38        0.10      1.48 o 
  -5   0  10       70.12       68.14      3.29 o 
  -4   0  10       65.94       62.32      2.29 o 
  -3   0  10       56.42       56.30      2.95 o 
  -2   0  10       97.84       97.03      3.26 o 
  -1   0  10       18.82       24.65      1.24 o 
   0   0  10       14.71       14.02      1.03 o 
   1   0  10       15.52       13.46      2.37 o 
   2   0  10      314.34      301.30      7.15 o 
   4   0  10        8.54        1.50      2.36 o 
   5   0  10      332.22      325.74      9.95 o 
   6   0  10      185.86      166.03      7.14 o 
   7   0  10       37.23       31.55      5.53 o 
   8   0  10        0.59       -1.16      2.33 o 
   9   0  10       83.15       80.72      8.50 o 
  10   0  10        0.54       -1.95      1.95 o 
  11   0  10        0.45        3.60      3.08 o 
  12   0  10       15.68       16.99      4.80 o 
  13   0  10        0.07        5.65      4.06 o 
 -17   1  10        9.11        8.34      2.85 o 
 -16   1  10        0.75        0.67      2.04 o 
 -15   1  10        2.35        3.03      1.97 o 
 -14   1  10        4.00        7.25      2.18 o 
 -13   1  10        4.01        0.66      1.68 o 
 -12   1  10       10.79        5.86      2.21 o 
 -11   1  10       32.82       29.18      2.53 o 
 -10   1  10       41.58       40.72      3.45 o 
  -9   1  10      185.84      168.43      4.79 o 
  -8   1  10        1.73        1.40      0.95 o 
  -7   1  10       11.30       12.36      1.46 o 
  -6   1  10        0.98        1.13      0.64 o 
  -5   1  10       94.99       91.10      2.56 o 
  -4   1  10      124.23      128.05      2.59 o 
  -3   1  10       56.11       46.93      1.46 o 
  -2   1  10      107.54      113.80      2.34 o 
  -1   1  10       53.17       63.01      1.82 o 
   0   1  10        6.40        7.35      1.00 o 
   1   1  10       25.61       22.15      1.56 o 
   2   1  10       77.45       67.90      2.08 o 
   3   1  10      582.53      597.13     13.53 o 
   4   1  10      365.54      360.40      9.92 o 
   5   1  10        5.18        5.96      1.62 o 
   6   1  10       16.14       18.18      2.06 o 
   7   1  10       11.99       12.95      2.35 o 
   8   1  10        3.73        2.23      1.67 o 
   9   1  10        5.73        5.07      1.90 o 
  10   1  10        0.33        0.84      2.11 o 
  11   1  10        8.95        9.30      4.00 o 
  12   1  10        0.15        0.08      3.00 o 
  13   1  10        0.01        1.95      3.39 o 
 -17   2  10        0.60       -0.06      1.53 o 
 -16   2  10        9.95       10.72      2.13 o 
 -15   2  10        0.00       -0.01      1.25 o 
 -14   2  10        0.30        0.65      1.37 o 
 -13   2  10        5.12        3.51      1.16 o 
 -12   2  10        0.29       -0.05      0.89 o 
 -11   2  10       10.20        9.76      1.52 o 
 -10   2  10        1.28        1.00      0.74 o 
  -9   2  10        5.59        6.34      1.43 o 
  -8   2  10      125.52      125.61      3.53 o 
  -7   2  10       59.84       59.84      3.31 o 
  -6   2  10        3.43        3.70      1.10 o 
  -5   2  10       56.20       57.73      2.00 o 
  -4   2  10        8.70        7.75      0.84 o 
  -3   2  10        1.15        1.34      0.63 o 
  -2   2  10        4.86        5.57      1.05 o 
  -1   2  10      127.74      122.94      3.50 o 
   0   2  10        1.02        0.67      0.85 o 
   1   2  10        0.07       -0.80      0.82 o 
   2   2  10      517.56      539.65     12.36 o 
   3   2  10       21.22       22.40      1.80 o 
   4   2  10       96.15       92.49      4.81 o 
   5   2  10        4.06        2.92      1.79 o 
   6   2  10       13.57        6.42      2.81 o 
   7   2  10        9.09        6.05      1.79 o 
   8   2  10        5.16        5.74      1.85 o 
   9   2  10        0.06       -0.22      1.57 o 
  10   2  10        0.97       -0.52      1.79 o 
  11   2  10        1.41        0.52      3.05 o 
  12   2  10        7.13        6.51      3.88 o 
  13   2  10        8.21        6.59      4.27 o 
 -17   3  10        2.50        1.67      1.59 o 
 -16   3  10        0.02       -1.22      1.22 o 
 -15   3  10        0.80        0.91      1.15 o 
 -14   3  10        1.91        2.06      1.00 o 
 -13   3  10       14.48       12.95      1.72 o 
 -12   3  10        0.14        1.66      0.94 o 
 -11   3  10       36.47       31.80      1.80 o 
 -10   3  10        2.95        2.91      0.89 o 
  -9   3  10        3.82        4.08      0.93 o 
  -8   3  10       55.60       49.83      2.12 o 
  -7   3  10       12.08       15.49      1.77 o 
  -6   3  10        2.71        2.90      0.97 o 
  -5   3  10       60.33       59.48      2.74 o 
  -4   3  10        0.25       -1.15      1.72 o 
  -3   3  10        5.24        7.24      1.24 o 
  -2   3  10        2.95        3.89      1.09 o 
  -1   3  10        0.73       -0.51      0.86 o 
   0   3  10       22.60       19.17      1.72 o 
   1   3  10       43.12       51.56      3.51 o 
   2   3  10      112.75      109.20      4.95 o 
   3   3  10       26.42       24.50      2.92 o 
   4   3  10        9.91        8.06      2.13 o 
   5   3  10       29.72       30.27      3.22 o 
   6   3  10        7.76        4.60      2.01 o 
   7   3  10        0.01        0.05      2.46 o 
   8   3  10        1.67       -0.53      1.82 o 
   9   3  10        0.00        2.66      2.20 o 
  10   3  10        1.99        0.30      2.13 o 
  11   3  10        0.38       -0.77      2.22 o 
  12   3  10        7.06        9.42      3.65 o 
 -16   4  10        1.41        0.37      1.43 o 
 -15   4  10        3.06        2.56      1.42 o 
 -14   4  10        2.01        2.45      1.29 o 
 -13   4  10        9.24       10.62      1.93 o 
 -12   4  10        2.13       -1.13      1.13 o 
 -11   4  10        1.19       -0.63      1.04 o 
 -10   4  10        0.00       -0.14      1.25 o 
  -9   4  10        1.45       -0.24      1.24 o 
  -8   4  10        0.35        0.40      0.87 o 
  -7   4  10      214.18      214.40      4.56 o 
  -6   4  10       91.48      100.04      3.44 o 
  -5   4  10       22.56       20.47      1.97 o 
  -4   4  10        0.40       -0.24      0.85 o 
  -3   4  10        7.52        7.76      1.35 o 
  -2   4  10       18.79       18.80      1.69 o 
  -1   4  10      198.79      212.52      9.63 o 
   0   4  10       64.12       66.58      5.64 o 
   1   4  10        1.88        4.98      2.48 o 
   2   4  10       75.60       68.12      4.04 o 
   3   4  10      117.64      133.46      5.58 o 
   4   4  10        6.36        4.05      1.49 o 
   5   4  10       21.07       21.53      2.91 o 
   6   4  10        4.17        1.31      2.40 o 
   7   4  10        3.94        2.00      4.56 o 
   8   4  10        1.06        0.08      1.84 o 
   9   4  10        0.54        2.77      2.17 o 
  10   4  10        0.68       -2.32      2.32 o 
  11   4  10        0.56        0.87      2.62 o 
 -15   5  10        7.79       11.30      2.61 o 
 -14   5  10        0.42        0.38      1.53 o 
 -13   5  10        0.00       -0.87      1.47 o 
 -12   5  10        7.16        4.57      1.64 o 
 -11   5  10        0.19        0.56      1.12 o 
 -10   5  10        0.72       -1.08      1.08 o 
  -9   5  10        0.04       -0.01      1.21 o 
  -8   5  10       12.35        7.80      1.63 o 
  -7   5  10        8.65        7.57      2.16 o 
  -6   5  10       75.69       78.38      3.58 o 
  -5   5  10        2.38        2.14      1.26 o 
  -4   5  10        4.97        5.16      1.44 o 
  -3   5  10        6.16        7.75      1.85 o 
  -2   5  10        7.29        7.55      3.68 o 
  -1   5  10       83.72       92.36      4.58 o 
   0   5  10       36.79       49.47      6.14 o 
   1   5  10        1.16        3.24      1.61 o 
   2   5  10       39.54       43.02      3.36 o 
   3   5  10       25.98       24.53      3.54 o 
   4   5  10        0.24        2.16      2.33 o 
   5   5  10        0.01        0.67      2.32 o 
   9   5  10        0.94        5.42      4.37 o 
  10   5  10        7.55        7.80      5.01 o 
 -13   6  10        9.81        7.19      2.35 o 
 -12   6  10        0.41       -0.69      1.84 o 
 -11   6  10        1.79        5.72      3.22 o 
 -10   6  10        7.15        7.09      3.29 o 
  -9   6  10        7.24       11.82      4.00 o 
  -8   6  10        0.17       -0.88      2.25 o 
  -7   6  10        1.07        3.23      2.64 o 
  -6   6  10        3.12        1.65      2.18 o 
  -5   6  10       22.99       24.14      3.24 o 
  -4   6  10        1.40        4.61      4.86 o 
  -3   6  10       14.43       10.61      3.18 o 
  -2   6  10       12.48       13.48      3.26 o 
  -1   6  10        4.12        2.64      1.93 o 
   0   6  10       18.47       11.42      2.46 o 
   1   6  10       15.34       17.01      2.84 o 
   2   6  10        1.58        3.33      1.78 o 
   3   6  10       29.77       26.25      4.25 o 
   4   6  10        7.70        4.90      2.71 o 
   5   6  10        0.01       -2.25      2.25 o 
   6   6  10        4.18        7.71      3.29 o 
   8   6  10        0.12        2.77      3.23 o 
   9   6  10       15.03       24.18      5.38 o 
 -11   7  10        7.81       11.95      4.09 o 
 -10   7  10        0.43        1.51      2.84 o 
  -9   7  10        3.35        2.62      2.92 o 
  -8   7  10        5.47        4.08      3.05 o 
  -7   7  10        1.78        1.68      2.76 o 
  -6   7  10        0.04        0.72      2.70 o 
  -5   7  10        0.79        0.96      2.67 o 
  -4   7  10       23.33       25.31      4.56 o 
  -3   7  10       21.53       23.50      4.48 o 
  -2   7  10        8.89       12.90      3.59 o 
  -1   7  10        9.85       11.41      2.59 o 
   0   7  10        0.20        2.15      2.72 o 
   1   7  10        1.46       -1.56      1.56 o 
   2   7  10       10.18        9.35      2.92 o 
   3   7  10        0.22       -1.22      1.80 o 
   4   7  10        3.52        2.83      2.32 o 
   5   7  10        0.03       -0.50      2.17 o 
   6   7  10        0.20       -0.74      3.04 o 
   7   7  10        0.56       -2.85      2.85 o 
  -8   8  10        0.26        0.22      3.48 o 
  -7   8  10        2.49        1.32      3.29 o 
  -6   8  10        0.00       -2.44      2.44 o 
  -5   8  10        3.81        5.97      3.57 o 
  -4   8  10       13.52       20.26      5.08 o 
  -3   8  10       34.68       54.39      6.78 o 
  -2   8  10       16.75        5.23      3.56 o 
  -1   8  10        4.33        4.61      3.11 o 
   0   8  10        3.00       -1.17      3.09 o 
   1   8  10        1.90        3.37      2.99 o 
   2   8  10        5.04        1.15      3.12 o 
   3   8  10        0.52       -0.62      3.16 o 
 -17   1  11        3.64        1.82      2.43 o 
 -16   1  11        0.65       -0.42      3.90 o 
 -15   1  11        0.12       -0.42      2.46 o 
 -14   1  11       24.46       25.48      3.53 o 
 -13   1  11        0.91       -0.79      2.34 o 
 -12   1  11       18.28       18.49      2.87 o 
 -11   1  11       42.08       42.74      3.78 o 
 -10   1  11       19.16       16.10      1.29 o 
  -9   1  11       20.32       20.15      1.63 o 
  -8   1  11        3.24        3.44      0.92 o 
  -7   1  11       63.01       63.16      2.37 o 
  -6   1  11       96.15       93.46      2.87 o 
  -5   1  11        5.76        3.76      1.06 o 
  -4   1  11        5.82        5.08      0.87 o 
  -3   1  11        5.08        8.23      0.98 o 
  -2   1  11       59.65       57.93      2.94 o 
  -1   1  11       50.21       51.82      2.10 o 
   0   1  11       48.76       48.89      2.08 o 
   1   1  11      170.23      162.50      3.20 o 
   2   1  11      131.03      131.83      3.24 o 
   3   1  11      289.68      297.19      8.96 o 
   4   1  11       88.30       85.00      4.84 o 
   5   1  11       13.89       15.07      2.60 o 
   6   1  11        2.77        2.40      2.66 o 
   7   1  11       13.37       10.07      2.22 o 
   8   1  11        1.86        0.37      2.48 o 
   9   1  11        3.20        2.12      1.77 o 
  10   1  11        0.03       -0.65      1.64 o 
  11   1  11        0.93       -1.13      1.88 o 
  12   1  11        1.75       -0.56      2.14 o 
 -17   2  11        0.02       -0.79      1.58 o 
 -16   2  11       17.76       22.40      2.42 o 
 -15   2  11        0.39        0.30      1.29 o 
 -14   2  11        6.43        8.64      2.29 o 
 -13   2  11        2.70        4.19      1.23 o 
 -12   2  11        0.04        1.38      1.01 o 
 -11   2  11        2.15        0.25      0.92 o 
 -10   2  11       21.82       23.06      1.52 o 
  -9   2  11       11.74       10.73      2.21 o 
  -8   2  11        2.27        0.98      0.90 o 
  -7   2  11        7.12        7.11      1.14 o 
  -6   2  11        0.19       -0.50      0.77 o 
  -5   2  11       40.36       36.76      1.74 o 
  -4   2  11       10.28       10.95      2.04 o 
  -3   2  11       16.66       16.16      1.52 o 
  -2   2  11       54.44       56.40      2.54 o 
  -1   2  11      459.77      411.79     11.30 o 
   0   2  11       57.61       43.20      3.67 o 
   1   2  11      202.02      205.92      5.07 o 
   2   2  11        2.00        1.31      0.96 o 
   3   2  11        1.69        1.17      1.67 o 
   4   2  11        1.86       -0.22      1.39 o 
   5   2  11       23.16       30.03      3.32 o 
   6   2  11        3.55       -0.74      1.99 o 
   7   2  11        0.42        0.48      1.51 o 
   8   2  11        1.73        1.05      2.17 o 
   9   2  11        0.06        1.67      1.78 o 
  10   2  11        1.83        5.01      2.05 o 
  11   2  11        4.24        2.94      2.11 o 
  12   2  11        2.86       -1.57      3.59 o 
 -16   3  11        1.43        1.39      1.99 o 
 -15   3  11        0.62       -0.27      1.11 o 
 -14   3  11        0.04        0.61      1.11 o 
 -13   3  11        2.64        2.65      1.10 o 
 -12   3  11        9.57       11.81      1.65 o 
 -11   3  11        0.00       -0.47      1.17 o 
 -10   3  11       10.02       12.88      1.46 o 
  -9   3  11        2.47        0.96      0.93 o 
  -8   3  11      127.89      108.43      3.58 o 
  -7   3  11      171.08      174.76      4.54 o 
  -6   3  11       74.19       73.75      2.55 o 
  -5   3  11        0.71        0.09      0.81 o 
  -4   3  11        0.51        1.96      0.98 o 
  -3   3  11      207.18      198.16      4.86 o 
  -2   3  11       63.63       61.00      2.93 o 
  -1   3  11       17.60       19.54      1.77 o 
   0   3  11        1.05        1.75      1.07 o 
   1   3  11        1.06        1.25      1.47 o 
   2   3  11       98.48       87.35      4.57 o 
   3   3  11        1.92        6.03      1.99 o 
   4   3  11       46.94       58.29      4.18 o 
   5   3  11        4.69        2.87      2.32 o 
   6   3  11        0.56        1.91      2.40 o 
   7   3  11        4.09        5.50      3.17 o 
   8   3  11        0.33        2.51      2.22 o 
   9   3  11        1.63        4.45      2.32 o 
  10   3  11        0.77        0.65      2.28 o 
  11   3  11        6.68        0.27      3.50 o 
 -15   4  11        0.24        0.75      1.29 o 
 -14   4  11       18.79       23.83      2.13 o 
 -13   4  11        4.69        0.86      2.40 o 
 -12   4  11        9.12        8.59      1.70 o 
 -11   4  11       15.53       19.99      2.75 o 
 -10   4  11        0.19        0.61      2.45 o 
  -9   4  11        8.94        5.14      2.04 o 
  -8   4  11       82.55       87.73      4.60 o 
  -7   4  11       43.75       41.74      2.47 o 
  -6   4  11       69.19       77.84      4.45 o 
  -5   4  11        2.53        1.93      1.14 o 
  -4   4  11        0.01       -0.01      1.00 o 
  -3   4  11        0.87        1.60      1.06 o 
  -2   4  11        8.07        4.26      1.34 o 
  -1   4  11        9.76       11.81      2.69 o 
   0   4  11        4.31        2.82      1.60 o 
   1   4  11        8.92       11.90      1.80 o 
   2   4  11       10.11        8.64      1.65 o 
   3   4  11        6.51        3.12      1.96 o 
   4   4  11        0.87       -0.97      2.56 o 
   5   4  11        0.89       -2.10      2.10 o 
   6   4  11        5.15        5.36      3.08 o 
   7   4  11        0.95        2.80      2.93 o 
   8   4  11        0.28        4.31      3.20 o 
   9   4  11        2.64        4.16      2.68 o 
  10   4  11        2.18        4.84      2.83 o 
 -14   5  11        0.21        1.85      1.68 o 
 -13   5  11       23.25       32.72      5.91 o 
 -12   5  11        0.02        0.71      1.34 o 
 -11   5  11        0.91       -1.20      1.20 o 
 -10   5  11        0.21        0.55      1.25 o 
  -9   5  11        0.04       -0.19      1.25 o 
  -8   5  11        0.40        0.59      1.26 o 
  -7   5  11        0.55        1.79      1.27 o 
  -6   5  11       40.19       44.75      2.40 o 
  -5   5  11        7.85        9.23      2.15 o 
  -4   5  11       31.99       36.03      3.26 o 
  -3   5  11       47.49       52.47      3.74 o 
  -2   5  11        6.50       -0.07      1.40 o 
  -1   5  11       32.53       28.02      2.97 o 
   0   5  11        4.38        6.40      1.90 o 
   1   5  11        9.88        9.31      2.09 o 
   2   5  11       21.97       19.28      2.63 o 
   3   5  11        8.93       16.71      3.87 o 
   4   5  11        0.07        3.72      2.69 o 
   5   5  11        7.55        7.25      3.16 o 
 -12   6  11        0.29       -1.33      2.78 o 
 -11   6  11        5.02        8.70      3.63 o 
 -10   6  11        0.06       -1.65      2.55 o 
  -9   6  11        6.08        7.15      3.37 o 
  -8   6  11        4.35        3.24      2.99 o 
  -7   6  11        0.16        1.33      2.71 o 
  -6   6  11       22.01       27.87      4.69 o 
  -5   6  11        0.41        2.81      1.80 o 
  -4   6  11       20.54       23.47      9.57 o 
  -3   6  11       15.38       10.38      2.49 o 
  -2   6  11        3.83        3.27      2.02 o 
  -1   6  11        0.58        0.32      1.55 o 
   0   6  11        2.68        5.81      2.04 o 
   1   6  11        1.25       -1.95      1.95 o 
   3   6  11        0.49        3.38      2.82 o 
   4   6  11        0.40       -0.35      2.42 o 
 -10   7  11        0.49       -0.71      2.84 o 
  -9   7  11       13.01       22.11      4.98 o 
  -8   7  11        2.06        5.31      3.42 o 
  -7   7  11       10.75       14.92      4.24 o 
  -6   7  11        0.00        0.95      2.76 o 
  -5   7  11       28.49       35.79      5.54 o 
  -4   7  11        6.43        5.78      3.47 o 
  -3   7  11        4.70        2.55      2.86 o 
  -2   7  11        0.37        1.12      1.95 o 
  -1   7  11        1.50        4.76      2.15 o 
   0   7  11        0.00        0.50      2.02 o 
   1   7  11        1.12        0.93      2.05 o 
   2   7  11        9.49       11.12      2.93 o 
   3   7  11        0.69        0.32      2.13 o 
   4   7  11       15.74       25.90      3.91 o 
   5   7  11        0.00       -0.88      2.94 o 
  -6   8  11        0.06        1.48      3.41 o 
  -5   8  11       16.32       21.49      5.37 o 
  -4   8  11        0.03       -2.00      2.75 o 
  -3   8  11        3.34        2.81      3.22 o 
  -2   8  11        5.20        3.17      3.06 o 
  -1   8  11        5.44       15.07      4.43 o 
   0   8  11        0.39       -1.70      2.45 o 
   1   8  11        2.85        5.49      3.53 o 
 -17   0  12        1.89        0.21      3.74 o 
 -16   0  12       25.22       30.39      5.99 o 
 -15   0  12        4.28        2.49      3.18 o 
 -14   0  12        5.81        3.43      3.18 o 
 -13   0  12        1.14        5.17      2.95 o 
 -12   0  12       16.66       12.76      3.79 o 
 -11   0  12        4.76        6.55      2.82 o 
  -8   0  12        3.92        3.51      2.17 o 
  -7   0  12        2.78        3.35      2.21 o 
  -6   0  12        1.71        1.93      1.87 o 
  -5   0  12       18.21       15.74      3.29 o 
  -4   0  12        0.23       -1.68      1.68 o 
  -3   0  12       21.04       15.76      3.36 o 
  -2   0  12       24.10       23.86      1.90 o 
  -1   0  12       51.05       43.47      3.33 o 
   0   0  12       49.98       43.41      5.53 o 
   1   0  12       85.33       74.98      4.45 o 
   2   0  12        0.77        0.80      2.52 o 
   3   0  12      360.28      312.36     13.47 o 
   8   0  12       11.55       17.84      5.13 o 
   9   0  12        1.64        1.68      3.46 o 
  10   0  12        1.05       -0.49      3.59 o 
  11   0  12        0.14        1.27      4.66 o 
 -16   1  12        3.74        5.60      2.63 o 
 -15   1  12        6.52        2.07      2.20 o 
 -14   1  12        0.01       -0.48      1.72 o 
 -13   1  12        0.06        0.38      1.78 o 
 -12   1  12        2.49        1.75      1.23 o 
 -11   1  12       26.29       23.81      2.03 o 
 -10   1  12       49.28       53.44      3.50 o 
  -9   1  12       25.89       30.01      2.89 o 
  -8   1  12       53.27       59.56      2.16 o 
  -7   1  12        0.03       -0.66      0.69 o 
  -6   1  12       39.86       38.38      2.03 o 
  -5   1  12       42.05       41.98      2.12 o 
  -4   1  12        0.82        0.75      1.35 o 
  -3   1  12        4.95        4.21      1.08 o 
  -2   1  12      185.02      182.40      4.59 o 
  -1   1  12       10.24       10.01      1.42 o 
   0   1  12        1.78        2.50      0.81 o 
   1   1  12       33.90       30.30      1.73 o 
   2   1  12        1.11        1.81      1.14 o 
   3   1  12       20.40       23.06      3.41 o 
   4   1  12       10.55       11.84      3.56 o 
   5   1  12        7.01        7.27      3.02 o 
   6   1  12        3.60        2.32      2.64 o 
   7   1  12        8.75       15.19      3.97 o 
   8   1  12        8.65        7.71      2.19 o 
   9   1  12        0.10        0.97      1.74 o 
  10   1  12        0.04       -0.30      1.85 o 
  11   1  12        0.22        0.94      2.03 o 
 -16   2  12        0.12       -1.20      1.95 o 
 -15   2  12        1.68        1.35      1.48 o 
 -14   2  12        2.58        5.38      1.58 o 
 -13   2  12        1.51        0.69      1.22 o 
 -12   2  12        0.59        0.84      1.03 o 
 -11   2  12       22.56       21.12      1.81 o 
 -10   2  12        3.65        2.41      1.05 o 
  -9   2  12        0.31       -0.01      0.85 o 
  -8   2  12        6.84        4.89      1.26 o 
  -7   2  12       12.44        8.68      1.40 o 
  -6   2  12        0.47        1.14      0.99 o 
  -5   2  12        3.52        2.83      1.12 o 
  -4   2  12      296.10      293.40     11.28 o 
  -3   2  12        8.24        8.08      2.16 o 
  -2   2  12      116.76      118.03      3.78 o 
  -1   2  12        9.75       10.56      1.58 o 
   0   2  12        3.25        3.13      1.18 o 
   1   2  12      171.50      166.89      4.71 o 
   2   2  12       79.11       74.08      3.07 o 
   3   2  12       10.30        9.40      3.14 o 
   4   2  12        5.70        2.19      2.46 o 
   5   2  12        0.26        2.31      2.69 o 
   6   2  12        0.95        5.59      3.10 o 
   7   2  12        8.91        9.04      3.71 o 
   8   2  12        0.00       -1.32      2.32 o 
   9   2  12        2.00        0.79      1.87 o 
  10   2  12        4.13        5.09      2.31 o 
  11   2  12        0.62        5.43      3.81 o 
 -15   3  12        0.00        2.08      2.16 o 
 -14   3  12        1.29        0.54      1.21 o 
 -13   3  12        4.09        5.16      1.36 o 
 -12   3  12        0.39        3.02      1.07 o 
 -11   3  12        0.06        0.06      1.21 o 
 -10   3  12        3.34        5.27      1.90 o 
  -9   3  12        7.47        6.62      1.46 o 
  -8   3  12       27.51       30.29      2.60 o 
  -7   3  12       11.04       13.47      2.33 o 
  -6   3  12        1.55        1.10      0.92 o 
  -5   3  12       34.32       35.60      1.95 o 
  -4   3  12       12.56        8.80      1.72 o 
  -3   3  12       15.08       12.35      1.61 o 
  -2   3  12       15.60       10.96      1.60 o 
  -1   3  12       32.95       34.36      2.31 o 
   0   3  12       71.24       64.83      3.01 o 
   1   3  12        1.63        2.85      3.20 o 
   2   3  12        0.86       -0.68      1.56 o 
   3   3  12       12.73        6.42      2.15 o 
   4   3  12        1.04        3.61      2.66 o 
   5   3  12        1.99        0.71      2.33 o 
   6   3  12        6.05       10.89      3.61 o 
   7   3  12        0.09        2.75      2.71 o 
   8   3  12        2.75        0.80      2.77 o 
   9   3  12        0.11        1.56      2.89 o 
  10   3  12        0.00        0.86      2.48 o 
 -15   4  12        0.38       -0.20      3.07 o 
 -14   4  12        5.45        3.91      1.64 o 
 -13   4  12        2.62        3.05      1.55 o 
 -12   4  12       28.40       30.01      4.30 o 
 -11   4  12        0.00        0.03      1.62 o 
 -10   4  12        0.06        1.14      1.48 o 
  -9   4  12        7.21        4.86      1.35 o 
  -8   4  12        1.50        1.76      1.27 o 
  -7   4  12       72.53       78.63      3.34 o 
  -6   4  12       26.45       24.98      2.48 o 
  -5   4  12       26.69       30.51      2.41 o 
  -4   4  12       26.97       24.96      2.05 o 
  -3   4  12        9.53       10.49      1.62 o 
  -2   4  12       24.18       28.53      2.16 o 
  -1   4  12       11.30       11.21      1.63 o 
   0   4  12        5.98        7.50      1.98 o 
   1   4  12        0.00        0.09      1.98 o 
   2   4  12        6.35        5.29      2.04 o 
   3   4  12        2.43        3.96      4.01 o 
   4   4  12        2.51       -1.53      2.45 o 
   5   4  12        0.15        1.27      2.45 o 
   6   4  12        1.15       -1.12      2.56 o 
   7   4  12        0.00        0.95      2.93 o 
   8   4  12        6.24        6.44      3.45 o 
   9   4  12        0.84        4.51      3.69 o 
 -13   5  12        0.10        0.35      1.62 o 
 -12   5  12        0.56        1.44      1.54 o 
 -11   5  12        7.77       12.88      1.99 o 
 -10   5  12       14.78       15.51      2.11 o 
  -9   5  12        4.87        4.02      1.57 o 
  -8   5  12        0.25        0.49      1.28 o 
  -7   5  12       19.75       21.76      2.24 o 
  -6   5  12       28.59       35.44      2.29 o 
  -5   5  12       32.60       45.67      6.86 o 
  -4   5  12        5.39        9.45      2.32 o 
  -3   5  12        1.44        0.71      1.60 o 
  -2   5  12        2.35        3.37      1.74 o 
  -1   5  12       17.74       23.09      2.93 o 
   0   5  12        0.02        0.92      1.64 o 
   1   5  12        9.69        5.45      1.96 o 
   2   5  12        0.22        3.29      2.69 o 
   3   5  12        9.91        3.98      2.94 o 
   4   5  12        0.42        1.04      2.55 o 
   5   5  12        8.20       13.62      3.94 o 
   6   5  12        0.22        4.30      3.06 o 
 -11   6  12       11.81       16.48      4.63 o 
 -10   6  12        2.52        3.01      3.25 o 
  -9   6  12       23.70       36.58      5.69 o 
  -8   6  12        2.70        7.70      3.41 o 
  -7   6  12        1.36        0.72      2.48 o 
  -6   6  12        6.59        5.83      2.37 o 
  -5   6  12        0.58        1.93      1.93 o 
  -4   6  12       25.57       34.73      3.78 o 
  -3   6  12        0.00       -1.53      1.82 o 
  -2   6  12        4.60        7.30      2.29 o 
  -1   6  12        2.25        2.35      2.46 o 
   0   6  12        0.02        3.18      2.73 o 
   1   6  12       21.87       14.09      3.76 o 
   2   6  12       16.40       19.73      4.23 o 
  -9   7  12        6.54        9.88      3.84 o 
  -8   7  12        0.14        4.00      3.66 o 
  -7   7  12        8.87        6.77      3.53 o 
  -6   7  12        0.01        0.35      3.03 o 
  -5   7  12        2.20        1.04      2.73 o 
  -4   7  12        4.60        1.90      2.99 o 
  -3   7  12        3.83        7.13      2.67 o 
  -2   7  12        0.02       -1.80      1.80 o 
  -1   7  12        2.10        3.66      2.17 o 
   0   7  12        2.86        3.60      2.40 o 
   1   7  12        1.02        1.39      2.13 o 
   2   7  12        2.33        0.79      2.63 o 
   3   7  12        2.14        7.33      3.85 o 
 -16   1  13        9.90        9.33      2.17 o 
 -15   1  13        5.05        3.39      1.57 o 
 -14   1  13        2.46        4.17      1.57 o 
 -13   1  13        2.01        4.44      1.45 o 
 -12   1  13        1.79       -0.10      1.12 o 
 -11   1  13        2.33        3.52      1.24 o 
 -10   1  13       65.99       76.48      4.14 o 
  -9   1  13        0.01        1.75      1.50 o 
  -8   1  13        0.07       -0.33      1.42 o 
  -7   1  13       10.97       10.50      1.93 o 
  -6   1  13        8.29       14.02      1.58 o 
  -5   1  13       63.16       66.97      2.88 o 
  -4   1  13       40.94       39.32      2.29 o 
  -3   1  13      283.98      287.79      7.32 o 
  -2   1  13       96.69       88.58      3.41 o 
  -1   1  13      175.14      168.24      4.72 o 
   0   1  13       49.65       54.52      2.71 o 
   1   1  13       19.94       18.07      1.73 o 
   2   1  13        4.69        1.12      2.64 o 
   3   1  13        8.41       11.53      3.41 o 
   4   1  13        0.04       -0.86      2.50 o 
   5   1  13        7.47        5.48      3.22 o 
   6   1  13        0.74        2.51      3.05 o 
   7   1  13       21.78       23.39      3.54 o 
   8   1  13        1.58       -0.75      2.67 o 
   9   1  13        0.07       -0.96      2.47 o 
  10   1  13        0.07        0.11      3.41 o 
 -15   2  13        1.44       -1.40      1.40 o 
 -14   2  13        0.69       -0.02      1.23 o 
 -13   2  13        0.68        0.45      1.24 o 
 -12   2  13        2.00        3.35      1.19 o 
 -11   2  13        7.80       11.02      1.49 o 
 -10   2  13        4.20        3.79      1.25 o 
  -9   2  13       13.28       13.88      1.68 o 
  -8   2  13        1.66        0.51      1.27 o 
  -7   2  13       18.41       18.43      1.83 o 
  -6   2  13       13.77       14.69      1.48 o 
  -5   2  13      154.81      163.46      4.60 o 
  -4   2  13        3.13       -0.58      1.34 o 
  -3   2  13      238.87      228.74      7.35 o 
  -2   2  13        6.68        4.75      1.39 o 
  -1   2  13        3.42        3.54      1.30 o 
   0   2  13       68.25       69.83      4.17 o 
   1   2  13      100.12       95.81      3.29 o 
   2   2  13       15.08       13.52      2.12 o 
   3   2  13        1.30        3.89      2.65 o 
   4   2  13        2.36        5.64      3.05 o 
   5   2  13        3.39        0.97      2.72 o 
   6   2  13        5.46        3.62      2.94 o 
   7   2  13        1.20        3.79      3.04 o 
   8   2  13        0.18        2.07      3.17 o 
   9   2  13        0.18        0.66      3.23 o 
  10   2  13        0.02       -2.99      3.10 o 
 -15   3  13        2.14        5.40      1.85 o 
 -14   3  13        0.26        2.34      1.59 o 
 -13   3  13        2.71        1.54      1.30 o 
 -12   3  13        6.86        5.06      1.42 o 
 -11   3  13        0.30        0.78      0.90 o 
 -10   3  13        8.52        6.80      1.58 o 
  -9   3  13        0.07        1.12      1.47 o 
  -8   3  13        4.54        3.80      1.28 o 
  -7   3  13        3.86        4.58      1.14 o 
  -6   3  13        4.23        5.40      1.18 o 
  -5   3  13       23.20       18.65      1.65 o 
  -4   3  13       22.16       25.34      1.84 o 
  -3   3  13       10.53       10.39      1.73 o 
  -2   3  13        0.06       -1.06      1.06 o 
  -1   3  13       78.26       75.66      6.18 o 
   0   3  13       77.38       76.82      3.37 o 
   1   3  13       10.04       11.93      3.47 o 
   2   3  13        6.86        4.94      1.68 o 
   3   3  13        5.84        7.80      3.21 o 
   4   3  13       40.45       43.89      5.77 o 
   5   3  13        2.88        7.38      3.32 o 
   6   3  13        0.97        0.82      2.82 o 
   7   3  13        0.80        3.12      3.08 o 
   8   3  13        3.20        3.39      3.29 o 
   9   3  13        0.03        3.08      3.56 o 
 -14   4  13        0.34        1.24      1.56 o 
 -13   4  13        4.21        4.70      1.86 o 
 -12   4  13        0.17       -1.27      1.68 o 
 -11   4  13        0.36       -0.59      1.64 o 
 -10   4  13        2.10        3.49      1.49 o 
  -9   4  13        0.39        0.91      1.34 o 
  -8   4  13        7.90        5.46      1.55 o 
  -7   4  13        0.20       -1.04      1.04 o 
  -6   4  13        1.97        1.96      1.57 o 
  -5   4  13       33.45       40.88      2.63 o 
  -4   4  13       17.23       16.63      1.97 o 
  -3   4  13        3.17        1.62      1.21 o 
  -2   4  13        2.80        5.19      1.70 o 
  -1   4  13       16.99       13.90      2.26 o 
   0   4  13        1.07        4.42      2.70 o 
   1   4  13       21.13       28.08      4.76 o 
   2   4  13        0.41       -1.93      2.25 o 
   3   4  13       15.89       15.46      4.03 o 
   4   4  13        2.99        5.84      3.17 o 
   5   4  13        7.90        2.46      3.28 o 
   6   4  13        0.00        3.46      2.96 o 
   7   4  13        0.07       -2.63      2.63 o 
   8   4  13        1.53        7.07      3.42 o 
 -12   5  13        2.93        2.35      1.71 o 
 -11   5  13        1.84        1.04      1.73 o 
 -10   5  13       10.83       12.52      2.10 o 
  -9   5  13        0.64        1.74      1.51 o 
  -8   5  13       10.56       14.43      2.40 o 
  -7   5  13        3.87        2.57      1.54 o 
  -6   5  13        9.19       11.97      1.92 o 
  -5   5  13        8.82       10.87      1.89 o 
  -4   5  13       25.16       25.68      2.38 o 
  -3   5  13       16.65       15.39      2.78 o 
  -2   5  13        7.07        7.56      3.76 o 
  -1   5  13        0.23       -0.22      1.70 o 
   0   5  13        2.44        2.18      2.80 o 
   1   5  13       14.82       18.41      4.25 o 
   2   5  13        2.37        5.61      3.08 o 
   3   5  13        8.56        9.70      3.61 o 
   4   5  13        1.93       -0.68      2.67 o 
   5   5  13        0.66        4.32      3.43 o 
   6   5  13        0.68        0.63      3.34 o 
 -10   6  13       24.00       29.87      5.41 o 
  -9   6  13        6.17        1.33      3.42 o 
  -8   6  13       14.55       12.85      4.12 o 
  -7   6  13        3.19        0.64      2.76 o 
  -6   6  13       31.75       33.87      3.95 o 
  -5   6  13        0.81        1.05      2.11 o 
  -4   6  13        0.87       -1.24      1.83 o 
  -3   6  13        1.12        3.66      2.19 o 
  -2   6  13        5.06        7.63      3.38 o 
  -1   6  13        9.40       10.10      3.37 o 
   0   6  13        4.30        6.18      2.88 o 
  -7   7  13        2.48        3.35      3.74 o 
  -6   7  13        2.87        5.45      3.66 o 
  -5   7  13        3.61        1.94      3.36 o 
  -4   7  13        4.81        5.64      2.66 o 
  -3   7  13        2.67        6.25      4.34 o 
  -2   7  13        0.75        4.75      2.65 o 
  -1   7  13        0.31        1.53      2.33 o 
   0   7  13        3.32       -2.43      2.94 o 
   1   7  13        3.51        6.54      3.65 o 
 -15   0  14        2.28        1.63      3.53 o 
 -14   0  14        0.36        4.44      3.57 o 
 -13   0  14        0.07        0.75      2.47 o 
 -12   0  14        4.07        5.83      3.37 o 
  -4   0  14       39.58       39.78      3.13 o 
  -3   0  14       91.21       85.87      4.54 o 
  -2   0  14       18.59       24.82      2.83 o 
  -1   0  14        8.04        7.67      2.17 o 
   0   0  14        0.00       -0.50      1.82 o 
   1   0  14        0.66       -0.48      1.80 o 
 -15   1  14       11.40       20.30      2.44 o 
 -14   1  14        5.02       10.41      1.91 o 
 -13   1  14        0.15        1.25      1.42 o 
 -12   1  14        0.52        0.80      1.23 o 
 -11   1  14        0.05       -1.18      1.68 o 
 -10   1  14        7.81        7.65      2.11 o 
  -9   1  14       14.48       13.64      2.34 o 
  -8   1  14       24.11       28.30      2.88 o 
  -7   1  14      126.88      126.82      5.53 o 
  -6   1  14        0.04       -1.25      1.47 o 
  -5   1  14        5.85        5.24      1.98 o 
  -4   1  14        3.81        3.36      1.89 o 
  -3   1  14       34.63       33.01      3.31 o 
  -2   1  14        0.19        1.81      1.89 o 
  -1   1  14       26.04       25.91      1.98 o 
   0   1  14       24.02       24.41      1.96 o 
   1   1  14        3.35        2.38      1.19 o 
   2   1  14        6.67        4.86      1.73 o 
   3   1  14        4.37        5.56      3.17 o 
   4   1  14       13.18       12.90      4.05 o 
   5   1  14       41.99       49.63      4.57 o 
   6   1  14       35.14       41.73      6.51 o 
   7   1  14        0.69       -1.03      2.73 o 
   8   1  14        1.27        7.12      3.88 o 
   9   1  14        1.18        7.41      4.15 o 
 -15   2  14        0.17       -1.00      2.59 o 
 -14   2  14        1.97        1.88      1.61 o 
 -13   2  14        0.03        0.02      1.33 o 
 -12   2  14        1.07        1.91      1.37 o 
 -11   2  14        7.19        4.25      1.46 o 
 -10   2  14        3.14        2.58      1.72 o 
  -9   2  14       11.79        9.77      1.96 o 
  -8   2  14        0.43        0.58      1.39 o 
  -7   2  14       25.31       25.63      2.54 o 
  -6   2  14        0.38       -0.32      1.29 o 
  -5   2  14       48.96       53.69      3.98 o 
  -4   2  14      168.45      168.80      5.69 o 
  -3   2  14        1.62        5.10      1.70 o 
  -2   2  14        0.73        1.73      1.45 o 
  -1   2  14       96.01       95.19      4.43 o 
   0   2  14        1.93        2.98      1.27 o 
   1   2  14       41.83       49.87      7.15 o 
   2   2  14        2.49        0.12      1.73 o 
   3   2  14        2.75        2.12      2.85 o 
   4   2  14       17.33       14.08      3.90 o 
   5   2  14       17.06       26.19      5.31 o 
   6   2  14        0.88       -0.89      2.74 o 
   7   2  14        0.06       -2.85      2.85 o 
   8   2  14        6.26        6.35      3.88 o 
 -14   3  14        0.17       -0.79      1.49 o 
 -13   3  14        0.22        0.05      1.40 o 
 -12   3  14        1.05        1.51      1.27 o 
 -11   3  14        0.07        0.98      1.24 o 
 -10   3  14        6.99        3.47      1.78 o 
  -9   3  14        0.45        0.07      1.42 o 
  -8   3  14        2.12        1.73      1.24 o 
  -7   3  14        0.81        0.02      1.13 o 
  -6   3  14       22.91       26.95      2.22 o 
  -5   3  14        5.84        3.46      1.65 o 
  -4   3  14        0.46        0.01      1.35 o 
  -3   3  14        3.79        2.17      1.55 o 
  -2   3  14        0.55        1.17      2.46 o 
  -1   3  14        3.30        0.63      1.49 o 
   0   3  14        5.55        8.09      3.24 o 
   1   3  14        7.71        6.29      1.85 o 
   2   3  14        0.21       -0.36      1.50 o 
   3   3  14       10.55       15.86      4.06 o 
   4   3  14        2.70        3.75      2.97 o 
   5   3  14       11.69       18.68      4.71 o 
   6   3  14        6.56        6.75      3.31 o 
   7   3  14        0.81       -2.61      2.61 o 
   8   3  14        2.36        5.15      3.62 o 
 -13   4  14        1.12       -0.36      1.44 o 
 -12   4  14        5.56        6.57      3.17 o 
 -11   4  14        2.86        4.23      1.62 o 
 -10   4  14        5.67        5.47      1.65 o 
  -9   4  14        3.19        3.30      1.82 o 
  -8   4  14        5.09        5.91      1.61 o 
  -7   4  14        0.40        0.70      1.28 o 
  -6   4  14        2.28        2.64      1.42 o 
  -5   4  14        1.50        2.48      1.27 o 
  -4   4  14        0.73        2.21      2.61 o 
  -3   4  14        0.44        1.46      1.60 o 
  -2   4  14        2.35        2.76      1.80 o 
  -1   4  14        0.03       -2.28      2.28 o 
   0   4  14        0.20        4.42      3.09 o 
   1   4  14        0.01        2.94      3.04 o 
   2   4  14        0.00       -1.62      2.37 o 
   3   4  14       12.24       17.71      4.46 o 
   4   4  14        4.88       12.92      3.93 o 
   5   4  14        0.93        7.19      3.61 o 
   6   4  14        0.18       -2.75      2.75 o 
   7   4  14        2.37        9.76      4.23 o 
 -11   5  14        6.09       10.07      2.13 o 
 -10   5  14        4.41        6.01      1.90 o 
  -9   5  14        0.00        0.02      1.52 o 
  -8   5  14        2.33        2.86      2.00 o 
  -7   5  14        9.09        9.62      1.96 o 
  -6   5  14        7.77       10.17      1.96 o 
  -5   5  14        2.20        2.65      1.86 o 
  -4   5  14        1.96        5.04      2.14 o 
  -3   5  14        6.25        2.15      2.94 o 
  -2   5  14       23.53       18.48      4.48 o 
  -1   5  14        1.38        4.71      3.41 o 
   0   5  14        0.76       -0.83      2.55 o 
   1   5  14        9.43        9.63      3.63 o 
   2   5  14       27.01       33.91      5.64 o 
   3   5  14        4.60       -0.99      2.92 o 
   4   5  14        9.06        1.62      3.36 o 
   5   5  14        1.29        1.34      3.11 o 
  -9   6  14        2.68        2.70      3.54 o 
  -8   6  14        0.99        2.39      3.02 o 
  -7   6  14        8.65       10.64      4.22 o 
  -6   6  14       27.36       30.43      5.28 o 
  -5   6  14        7.94       12.88      3.03 o 
  -4   6  14        6.78        8.50      3.01 o 
  -3   6  14        0.01       -1.25      2.88 o 
  -2   6  14        0.03       -0.27      2.85 o 
 -14   1  15        0.00        1.27      1.53 o 
 -13   1  15        4.15        4.56      1.56 o 
 -12   1  15        1.18        1.13      1.38 o 
 -11   1  15        0.79       -0.47      1.87 o 
 -10   1  15       15.99       10.84      2.36 o 
  -9   1  15        7.00        6.88      2.20 o 
  -8   1  15       15.31       18.19      2.76 o 
  -7   1  15      129.78      150.08      6.32 o 
  -6   1  15       86.47       92.08      5.11 o 
  -5   1  15      110.99      122.43      5.82 o 
  -4   1  15       11.82       12.13      2.48 o 
  -3   1  15       12.75       10.31      1.68 o 
  -2   1  15        0.51        0.36      1.08 o 
  -1   1  15        0.19        0.29      1.17 o 
   0   1  15        0.06       -1.34      1.34 o 
   1   1  15        0.22       -0.76      1.18 o 
   2   1  15        1.23        1.52      2.58 o 
   3   1  15        0.04        3.51      2.97 o 
   4   1  15        0.68        1.71      3.23 o 
   5   1  15        4.20        6.60      3.37 o 
   6   1  15        3.74        5.21      3.51 o 
   7   1  15        0.92        1.81      3.61 o 
 -14   2  15        1.60        2.25      3.46 o 
 -13   2  15        0.05        0.72      1.56 o 
 -12   2  15        0.00       -1.24      1.30 o 
 -11   2  15        0.04        1.35      1.84 o 
 -10   2  15        0.43       -1.23      1.50 o 
  -9   2  15        7.71        8.36      2.98 o 
  -8   2  15        5.44        6.37      2.74 o 
  -7   2  15       44.55       52.63      3.41 o 
  -6   2  15       19.07       19.85      2.50 o 
  -5   2  15        4.02        5.85      1.84 o 
  -4   2  15       24.69       22.48      2.64 o 
  -3   2  15       12.67       18.47      2.49 o 
  -2   2  15       37.77       35.43      5.81 o 
  -1   2  15       12.20       10.93      1.66 o 
   0   2  15        3.85        5.81      1.44 o 
   1   2  15        2.18       -0.49      1.52 o 
   2   2  15        0.04        0.65      1.56 o 
   3   2  15       14.94       23.84      5.12 o 
   4   2  15        8.80        6.14      3.79 o 
   5   2  15        0.02        3.57      3.25 o 
   6   2  15        1.08       -0.79      2.88 o 
   7   2  15        0.69        5.38      3.86 o 
 -13   3  15        0.24        0.16      1.76 o 
 -12   3  15        2.13        3.77      2.07 o 
 -11   3  15        2.36        0.76      2.12 o 
 -10   3  15        0.01        3.25      1.79 o 
  -9   3  15        3.29        2.87      1.49 o 
  -8   3  15        0.07        1.16      2.02 o 
  -7   3  15        5.99        5.41      1.86 o 
  -6   3  15        0.35        1.10      1.71 o 
  -5   3  15        1.25        3.38      1.67 o 
  -4   3  15        0.82        0.24      1.50 o 
  -3   3  15        7.41       13.09      3.95 o 
  -2   3  15        4.90        4.95      4.20 o 
  -1   3  15        0.56        0.10      1.49 o 
   0   3  15       10.08       14.93      4.03 o 
   1   3  15        0.68        1.98      1.77 o 
   2   3  15       42.94       59.66      3.99 o 
   3   3  15        9.65       11.96      4.33 o 
   4   3  15        2.49        3.56      3.12 o 
   5   3  15        9.23        2.44      3.22 o 
   6   3  15       18.44       16.41      4.78 o 
 -11   4  15        0.74       -0.44      1.51 o 
 -10   4  15        0.22        0.69      1.52 o 
  -9   4  15        0.42        1.98      1.50 o 
  -8   4  15        2.51        6.54      1.75 o 
  -7   4  15        0.06       -1.30      1.30 o 
  -6   4  15        3.05        4.01      1.97 o 
  -5   4  15        0.56       -0.46      1.64 o 
  -4   4  15        2.89        0.19      3.04 o 
  -3   4  15        2.16        2.34      1.75 o 
  -2   4  15        0.55        2.29      1.79 o 
  -1   4  15        0.29        7.72      3.28 o 
   0   4  15        2.97        0.33      2.83 o 
   1   4  15       23.55       37.37      5.92 o 
   2   4  15        8.48        3.74      3.46 o 
   3   4  15       24.31       28.89      5.43 o 
   4   4  15        8.58       13.25      4.34 o 
   5   4  15        3.55       12.52      4.35 o 
 -10   5  15        0.18        0.35      3.33 o 
  -9   5  15        0.30       -0.15      1.65 o 
  -8   5  15       10.06       13.38      2.88 o 
  -7   5  15        1.85        3.08      1.71 o 
  -6   5  15       23.16       27.70      3.09 o 
  -5   5  15        3.05        4.05      2.13 o 
  -4   5  15        0.68       -2.58      2.58 o 
  -3   5  15        2.04        1.63      3.03 o 
  -2   5  15        6.24        6.56      3.65 o 
  -1   5  15        0.09        1.18      2.79 o 
   0   5  15        9.22       17.18      4.73 o 
   1   5  15        1.12        2.94      3.30 o 
   2   5  15        1.55        7.33      3.73 o 
   3   5  15        1.21        5.33      3.83 o 
  -6   6  15        3.69       -0.84      3.42 o 
  -5   6  15        7.86        6.45      3.04 o 
  -4   6  15        0.01        7.90      4.06 o 
 -13   0  16        0.08        2.22      3.44 o 
 -12   0  16       11.70        8.04      3.71 o 
  -9   0  16        0.00       -1.10      1.87 o 
  -7   0  16        0.10        1.87      1.52 o 
  -6   0  16       22.16       24.77      3.09 o 
  -5   0  16        0.49        0.39      1.93 o 
  -4   0  16       22.21       27.04      3.33 o 
  -3   0  16        0.58        1.21      2.07 o 
  -2   0  16        0.03       -0.74      1.92 o 
  -1   0  16        1.73        4.07      2.36 o 
   0   0  16        2.60        1.84      2.35 o 
   1   0  16        2.60        4.87      2.41 o 
 -13   1  16        0.74        1.45      1.63 o 
 -12   1  16        2.09        3.87      1.61 o 
 -11   1  16        0.23        1.75      2.09 o 
 -10   1  16        1.65        2.44      2.27 o 
  -9   1  16        6.22        7.54      2.39 o 
  -8   1  16       11.10       11.58      2.67 o 
  -7   1  16       21.67       27.18      3.36 o 
  -6   1  16       72.99       75.97      4.98 o 
  -5   1  16        9.47        8.54      2.55 o 
  -4   1  16        0.08        0.56      1.40 o 
  -3   1  16        0.03        0.51      1.78 o 
  -2   1  16        1.16       -0.35      1.49 o 
  -1   1  16        0.15        1.45      1.56 o 
   0   1  16        0.03        0.29      1.30 o 
   1   1  16        0.16        2.73      1.86 o 
   2   1  16        0.01       -0.70      2.48 o 
   3   1  16        4.63        6.85      3.54 o 
   4   1  16        3.52        2.03      3.33 o 
   5   1  16        0.06        0.75      3.34 o 
   6   1  16        0.69        2.91      3.52 o 
 -12   2  16        1.25        2.85      1.66 o 
 -11   2  16        0.80        0.29      2.97 o 
 -10   2  16        0.57        1.36      1.83 o 
  -9   2  16        0.00        0.63      1.72 o 
  -8   2  16        1.55       -1.06      1.51 o 
  -7   2  16       68.70       72.98      4.21 o 
  -6   2  16        9.51       10.67      3.30 o 
  -5   2  16       14.62       18.78      2.59 o 
  -4   2  16        6.60        4.29      1.84 o 
  -3   2  16        0.88        1.14      1.54 o 
  -2   2  16        0.68        0.43      1.52 o 
  -1   2  16        1.27        0.29      1.44 o 
   0   2  16        0.06        0.57      2.38 o 
   1   2  16        0.19       -0.01      1.67 o 
   2   2  16        0.03       -2.10      2.10 o 
   3   2  16        0.95       -2.44      2.44 o 
   4   2  16        0.25        4.95      3.71 o 
   5   2  16        0.14       -2.28      2.28 o 
 -11   3  16        3.13        4.56      2.12 o 
 -10   3  16        0.23        0.56      1.69 o 
  -9   3  16        0.33       -0.31      1.71 o 
  -8   3  16        0.14       -0.44      2.48 o 
  -7   3  16        0.07       -1.25      2.13 o 
  -6   3  16        3.66        8.35      2.21 o 
  -5   3  16        9.19        9.90      3.44 o 
  -4   3  16        0.04        1.47      1.75 o 
  -3   3  16       11.62       10.50      2.28 o 
  -2   3  16        1.41        2.14      1.76 o 
  -1   3  16        4.67        3.35      2.02 o 
   0   3  16        1.81        6.42      3.45 o 
   1   3  16        0.18        3.63      2.42 o 
   2   3  16        2.39       -1.69      2.63 o 
   3   3  16        3.44       -1.68      2.68 o 
   4   3  16        0.01        2.76      3.33 o 
 -10   4  16        0.68        4.35      1.81 o 
  -9   4  16        7.05        6.27      2.29 o 
  -8   4  16        1.60        1.90      1.94 o 
  -7   4  16        1.90       -0.61      1.78 o 
  -6   4  16        6.84       11.57      2.58 o 
  -5   4  16        0.13        1.08      1.83 o 
  -4   4  16        0.63        0.30      1.78 o 
  -3   4  16        0.02        2.78      1.88 o 
  -2   4  16        9.50       12.56      3.87 o 
  -1   4  16        7.98        9.73      3.94 o 
   0   4  16        0.28       -2.33      2.33 o 
   1   4  16        0.11        2.49      3.41 o 
   2   4  16        0.51        4.64      3.64 o 
   3   4  16        0.89       -0.69      3.01 o 
  -7   5  16        0.67        2.83      2.96 o 
  -6   5  16        5.02        4.20      2.34 o 
  -5   5  16        3.92        4.43      3.84 o 
  -4   5  16        1.68       -1.21      3.11 o 
  -3   5  16        6.86        6.23      3.90 o 
  -2   5  16        5.56        2.11      3.23 o 
  -1   5  16        2.68        0.48      3.11 o 
   0   5  16        5.22       10.72      3.98 o 
 -11   1  17       12.14       18.91      3.28 o 
 -10   1  17        4.84        2.04      2.42 o 
  -9   1  17        7.37        1.75      2.33 o 
  -8   1  17       15.50       15.07      3.05 o 
  -7   1  17       27.25       26.19      3.63 o 
  -6   1  17        0.58       -1.69      2.24 o 
  -5   1  17        0.01       -1.51      1.51 o 
  -4   1  17        7.60        9.88      2.01 o 
  -3   1  17        1.55        1.46      1.69 o 
  -2   1  17        1.05        0.99      2.34 o 
  -1   1  17        0.30       -1.20      1.59 o 
   0   1  17        1.36        1.82      1.67 o 
   1   1  17        1.07        1.01      2.43 o 
   2   1  17        0.16       -2.57      2.57 o 
   3   1  17        0.02        2.72      3.10 o 
   4   1  17        2.65       11.04      4.36 o 
 -11   2  17        0.55       -2.61      2.61 o 
 -10   2  17        0.67       -1.78      1.78 o 
  -9   2  17        1.27        3.29      2.22 o 
  -8   2  17       18.63       24.59      9.01 o 
  -7   2  17        6.17        7.25      2.26 o 
  -6   2  17       23.78       24.52      6.24 o 
  -5   2  17        2.28        1.47      1.88 o 
  -4   2  17        0.19        1.30      1.67 o 
  -3   2  17        8.03       12.93      3.72 o 
  -2   2  17        1.87        4.17      1.52 o 
  -1   2  17        1.45        1.32      1.40 o 
   0   2  17        0.61        3.03      2.05 o 
   1   2  17        1.88        3.95      4.02 o 
   2   2  17        3.92       -1.66      2.76 o 
   3   2  17        1.39       -1.40      2.63 o 
  -9   3  17        6.04        6.50      3.23 o 
  -8   3  17        1.06       -0.51      1.77 o 
  -7   3  17        2.53        6.47      2.12 o 
  -6   3  17       17.73       25.47      3.09 o 
  -5   3  17        4.34        3.19      1.95 o 
  -4   3  17        1.46        5.57      4.83 o 
  -3   3  17        3.96        3.32      2.05 o 
  -2   3  17        7.78       11.30      2.51 o 
  -1   3  17        8.56        6.68      3.58 o 
   0   3  17        0.04       -1.08      1.81 o 
   1   3  17       10.17       17.66      2.89 o 
   2   3  17        0.97        4.95      3.92 o 
  -7   4  17        0.05        0.82      3.15 o 
  -6   4  17        0.29        0.99      2.06 o 
  -5   4  17        1.25        0.66      1.99 o 
  -4   4  17        0.18        0.53      2.05 o 
  -3   4  17       41.69       58.39      4.38 o 
  -2   4  17        3.26        9.84      4.12 o 
  -1   4  17       17.73       21.96      5.55 o 
  -9   0  18        1.29       -2.17      2.17 o 
  -8   0  18        0.06       -0.80      2.29 o 
  -7   0  18        7.56        7.97      2.76 o 
  -6   0  18        3.81        8.81      2.93 o 
  -5   0  18        3.34        4.56      2.84 o 
  -4   0  18        0.00       -2.46      2.46 o 
  -3   0  18        0.27       -0.23      2.45 o 
  -2   0  18        0.78        1.44      2.69 o 
  -1   0  18        3.67        2.60      2.76 o 
   0   0  18        0.27       -2.34      2.34 o 
  -9   1  18        0.44       -1.08      2.40 o 
  -8   1  18        3.51        3.28      2.56 o 
  -7   1  18        3.54        5.32      2.99 o 
  -6   1  18        1.01       -0.15      2.57 o 
  -5   1  18        1.37        1.12      1.82 o 
  -4   1  18        0.32        1.45      1.81 o 
  -3   1  18        0.11        1.33      1.79 o 
  -2   1  18        0.00       -1.72      1.72 o 
  -1   1  18        0.04       -0.17      1.64 o 
   0   1  18        0.68       -1.64      1.64 o 
  -8   2  18        0.53        0.01      1.86 o 
  -7   2  18        2.06        2.50      1.98 o 
  -6   2  18        0.00       -1.21      1.85 o 
  -5   2  18        0.01        1.85      1.88 o 
  -4   2  18        4.10        2.46      1.89 o 
  -3   2  18        0.03        1.71      1.87 o 
  -2   2  18        0.39       -1.12      1.52 o 
  -1   2  18        0.26       -1.36      1.54 o 
   0   2  18        0.02        2.17      2.12 o 
  -5   3  18        1.85        1.41      1.97 o 
  -4   3  18        0.68        0.53      3.29 o 
  -3   3  18        2.34       -0.36      2.07 o 
                                                 
